# Supplementary material for: Genetic and clinical predictors of CD4 lymphocyte recovery during suppressive antiretroviral therapy: Whole exome sequencing and antiretroviral therapy response phenotypes
Source: PLoS One. 2019 Aug 15;14(8):e0219201. doi: 10.1371/journal.pone.0219201 (PMC6695188; doi:10.1371/journal.pone.0219201)
Supplement: S1 Table — The study design is listed in column A and is entitled “StudyDesign” which has one of two values: “Novel Loci” identified by exome sequencing and “Candidate Gene” because the given gene was specified a priori. The gene abbreviation is specified in column B. The chromosome location of the gene is listed in column C. The gene identifier is listed in column D. The gene name is defined in column E. The nucleotide start position for the gene is listed in column F. The nucleotide end position for the gene is listed in column G. The gene transcript identifier is listed in column H. The strand (i.e., “+”, “-“) encoding the gene is listed in column I. The total number of markers (SNPs) included in the CMC-based associated test is listed in column J. The number of markers included in each of the five possible bins for the CMC-based test of association are listed in columns K through O (i.e., CMC Bin0 Count, CMC Bin1 Count, CMC Bin2 Count, CMC Bin3 Count, CMC Bin4 Count). The unadjusted p-value for the omnibus CMC-based test of association for each gene is provided in column P. The unadjusted estimate of association (beta and associated standard error [SE]) for the omnibus CMC-based test of association is listed in column Q. The unadjusted estimate of association (beta and associated standard error [SE]) for the first bin (“0”) is listed in column R. The unadjusted estimate of association (beta and associated standard error [SE]) for the second bin (“1”) is listed in column S. The unadjusted estimate of association (beta and associated standard error [SE]) for the third bin (“2”) is listed in column T. The unadjusted estimate of association (beta and associated standard error [SE]) for the fourth bin (“3”) is listed in column U. The unadjusted estimate of association (beta and associated standard error [SE]) for the fifth bin (“4”) is listed in column V. The Chi-squared value statistic for the likelihood ratio test of the adjusted estimate of association as compared to the una [file pone.0219201.s002.xlsx]

## Sheet: S1 Table
Study Design	Chr	Gene Name	Gene Identifier	Gene name	Nucleotide Start Position	Nucleotide End Position	Transcript Identifier	DNA Strand	CMC Total Number of Markers	CMC Bin0 Count	CMC Bin1 Count	CMC Bin2 Count	CMC Bin3 Count	CMC Bin4 Count	CMC; PUNADJUSTED	CMCUNADJUSTED Beta0 (SE)	CMCUNADJUSTED BetaBin 0 (SE)	CMCUNADJUSTED BetaBin 1 (SE)	CMCUNADJUSTED BetaBin 2 (SE)	CMCUNADJUSTED BetaBin 3 (SE)	CMCUNADJUSTED BetaBin 4 (SE)	CMC LR X2ADJUSTED*1	CMC PADJUSTED*1	CMCADJUSTED*1 BetaBin 0 (SE)	CMCADJUSTED*1 BetaPC1 (SE)	CMCADJUSTED*1 BetaPC2 (SE)	CMCADJUSTED*1 BetaAge (SE)	CMCADJUSTED*1 BetaBin 0 (SE)	CMCADJUSTED*1 BetaBin 1 (SE)	CMCADJUSTED*1 BetaBin 2 (SE)	CMCADJUSTED*1 BetaBin 3 (SE)	CMCADJUSTED*1 BetaBin 4 (SE)	CMC LR X2ADJUSTED*2	CMC PADJUSTED*2	CMCADJUSTED*2 BetaBin 0 (SE)	CMCADJUSTED*2 BetaPC1 (SE)	CMCADJUSTED*2 BetaPC2 (SE)	CMCADJUSTED*2 BetaAge (SE)	CMCADJUSTED*2 BetaNon-ADH (SE)	CMCADJUSTED*2 BetaADH (SE)	CMCADJUSTED*2 BetaBin 0 (SE)	CMCADJUSTED*2 BetaBin 1 (SE)	CMCADJUSTED*2 BetaBin 2 (SE)	CMCADJUSTED*2 BetaBin 3 (SE)	CMCADJUSTED*2 BetaBin 4 (SE)	KBAC Total Number of Markers	KBAC Multimarker Genotype Count	KBAC; PUNADJUSTED	KBAC; ScoreUNADJUSTED
Novel Loci	1	LCE1D	353134	late cornified envelope 1D	152769227	152770657	NM_178352	+																																						1	2	0.214958	1.06667
Novel Loci	2	YPEL5	51646	yippee like 5	30369750	30383399	NM_001127399,NM_016061,NM_001127401,NM_001127400	+																																						5	6	0.00783992	3.2
Novel Loci	2	HECW2	57520	HECT, C2 and WW domain containing E3 ubiquitin protein ligase 2	197063977	197457335	NM_020760	-	100	35	16	10	11	28	0.000179465	-1.863 (0.563)	2.268 (0.582)	-0.826 (0.571)	0.245 (0.543)	0.663 (0.544)		20.7, 5	0.000572445	-6.777 (1.797)	0.921 (2.893)	1.383 (2.655)	0.116 (0.039)	2.323 (0.634)	-0.651 (0.633)	-0.057 (0.614)	0.755 (0.609)		23.51, 5	0.000158453	-6.844 (2.615)	2.285 (3.086)	0.688 (2.838)	0.111 (0.042)	0.92 (1.096)	-0.658 (1.17)	2.84 (0.757)	-0.606 (0.674)	-0.018 (0.636)	0.517 (0.635)		68	56	0.337447	7.45386
Novel Loci	3	CHDH	55349	choline dehydrogenase	53850324	53880420	NM_018397	-	20	12	2	0	1	5	0.00862354	0.864 (1.18)	0.462 (0.551)	1.229 (0.746)		-1.109 (0.589)	-1.054 (1.211)	19.83, 4	0.000847148	-4.214 (1.84)	6.317 (3.095)	4.992 (2.738)	0.159 (0.043)	0.428 (0.641)	2.342 (0.907)		-1.504 (0.731)	-2.951 (1.361)	19.08, 4	0.00118788	-4.193 (2.519)	7.234 (3.243)	4.671 (2.78)	0.155 (0.048)	0.677 (1.122)	-0.265 (1.177)	0.251 (0.692)	2.49 (0.912)		-1.42 (0.743)	-2.875 (1.386)	14	18	0.132879	4.28693
Novel Loci	3	SLITRK3	22865	SLIT and NTRK like family member 3	164904508	164914469	NM_014926	-	9	4	2	0	2	1	0.00271555	0.206 (0.25)	2.277 (1.31)	-0.184 (1.319)		-2.484 (1.075)	0.254 (0.913)	20.96, 4	0.000507758	-5.883 (1.718)	5.045 (2.872)	2.997 (2.612)	0.147 (0.042)	3.01 (1.442)	-0.729 (1.427)		-3.287 (1.211)	0.492 (1.056)	21, 4	0.000499813	-3.972 (2.481)	5.279 (2.903)	2.354 (2.691)	0.122 (0.044)	0.035 (1.023)	-1.184 (1.149)	2.469 (1.397)	-0.765 (1.385)		-3.123 (1.171)	0.227 (1.068)	7	10	0.639754	0.794661
Novel Loci	4	DCAF4L1	285429	DDB1 and CUL4 associated factor 4-like 1	41983713	41988484	NM_001029955	+																																						1	3	0.0427596	2.13333
Novel Loci	4	CLCN3	1182	chloride voltage-gated channel 3	170541672	170644338	NM_001243374,NM_001243372,NM_173872,NM_001829	+	23	13	2	0	2	6	0.000437351	-0.07 (0.35)	3.138 (1.101)	-3 (1.486)		0.9 (0.636)	-0.895 (0.534)	19.82, 4	0.000854128	-4.87 (1.627)	2.29 (2.985)	1.789 (2.564)	0.114 (0.038)	3.367 (1.182)	-2.79 (1.471)		1.112 (0.735)	-1.038 (0.585)	19.32, 4	0.00106679	-5.339 (2.389)	3.349 (3.109)	1.464 (2.577)	0.116 (0.041)	0.955 (1.014)	-0.041 (1.105)	3.636 (1.278)	-2.633 (1.456)		1.442 (0.793)	-1.082 (0.602)	17	18	0.0142599	5.68294
Novel Loci	5	ARRDC3-AS1	100129716	ARRDC3 antisense RNA 1	90676164	90716532	NR_027435	+																																						1	2	0.466905	0.533333
Novel Loci	5	SLC12A2	6558	solute carrier family 12 member 2	127419483	127525380	NM_001256461,NM_001046,NR_046207	+	53	32	8	3	1	9	0.00584945	1.021 (0.504)	-1.381 (0.473)	-1.937 (0.908)	-0.975 (0.717)	0.406 (0.922)	-0.219 (0.531)	25.69, 5	0.000160155	-6.38 (1.958)	-2.146 (3.109)	0.828 (2.778)	0.181 (0.048)	-1.834 (0.592)	-3.14 (1.273)	-2.216 (0.995)	-1.137 (1.378)	0.337 (0.623)	25.39, 5	0.000182962	-6.33 (2.76)	-1.949 (3.16)	0.18 (2.809)	0.18 (0.051)	0.621 (1.191)	-0.46 (1.228)	-1.733 (0.609)	-3.225 (1.363)	-2.518 (1.097)	-1.802 (1.488)	0.457 (0.643)	39	34	0.95588	1.08867
Novel Loci	6	SLC25A27	9481	solute carrier family 25 member 27	46620652	46645927	NM_004277,NM_001204052,NM_001204051	+	15	10	0	1	0	4	0.023495	-0.081 (0.226)	-2.356 (1.236)		2.181 (1.351)			16.24, 3	0.000490123	-7.077 (1.842)	2.617 (2.666)	-1.832 (2.587)	0.169 (0.044)	-4.187 (1.462)		2.484 (1.372)			17.01, 3	0.000334431	-7.289 (2.669)	3.266 (2.735)	-2.745 (2.73)	0.17 (0.049)	0.88 (1.002)	-0.276 (1.069)	-4.835 (1.631)		2.47 (1.376)			11	10	0.562654	0.924444
Novel Loci	6	TCF21	6943	transcription factor 21	134210259	134216675	NM_003206,NM_198392	+	5	3	1	0	1	0	0.0117779	-0.247 (0.24)	-0.447 (1.249)	-2.296 (1.277)		1.941 (0.817)		18.82, 3	0.000479601	-7.048 (1.783)	3.467 (2.833)	1.472 (2.559)	0.163 (0.043)	-3.282 (2.423)	-4.275 (1.685)		2.575 (1.033)		19.53, 3	0.000341378	-7.507 (2.544)	4.056 (2.862)	0.702 (2.634)	0.163 (0.046)	1.112 (1.023)	-0.004 (1.077)	-2.826 (2.419)	-4.984 (1.831)		2.658 (1.036)		4	5	0.95997	-0.745324
Novel Loci	6	MIR3662	100500880	microRNA 3662	135300476	135300570	NR_037435	-																																						1	2	0.465575	0.533333
Novel Loci	6	VTA1	51534	vesicle trafficking 1	142468299	142542085	NM_001286371,NM_001286372,NM_016485	+	31	16	6	1	0	8	0.00208586	0.874 (0.514)	1.552 (0.657)	-1.29 (0.632)	2.251 (1.204)		-1.444 (0.591)	20.16, 4	0.000731292	-4.645 (1.674)	-0.361 (2.973)	1.305 (2.48)	0.138 (0.04)	1.904 (0.715)	-1.867 (0.736)	1.759 (1.213)		-1.726 (0.693)	20.49, 4	0.000630638	-3.735 (2.494)	0.017 (3.086)	0.552 (2.622)	0.129 (0.043)	0.284 (1.12)	-0.923 (1.224)	1.988 (0.742)	-2.135 (0.763)	1.4 (1.278)		-1.621 (0.718)	22	23	0.223778	4.36546
Novel Loci	8	GRHL2	79977	grainyhead like transcription factor 2	102504668	102681952	NM_024915	+	43	20	9	5	1	8	0.0185674	-0.688 (1.094)	0.123 (0.488)	-1.916 (0.653)	0.644 (0.6)	-1.327 (1.253)	0.875 (1.06)	22.51, 5	0.000649564	-8.741 (2.508)	-1.978 (3.184)	-1.111 (2.761)	0.18 (0.048)	0.704 (0.594)	-2.905 (0.849)	0.448 (0.715)	-3.321 (1.597)	1.544 (1.211)	20.77, 5	0.00137994	-9.418 (3.257)	-1.689 (3.236)	-1.9 (2.837)	0.183 (0.052)	1.121 (1.099)	0.525 (1.168)	0.623 (0.617)	-2.968 (0.906)	0.463 (0.725)	-3.593 (1.693)	1.362 (1.262)	35	39	0.99794	-0.387888
Novel Loci	9	NUDT2	318	nudix hydrolase 2	34329504	34343711	NM_147173,NM_147172,NM_001244390,NM_001161	+	3	2	1	0	0	0	0.605855	0.033 (0.257)	-0.439 (0.524)	-0.726 (0.753)				1.3, 2	0.861112	-4.768 (1.494)	1.719 (2.559)	1.067 (2.375)	0.112 (0.035)	-0.152 (0.597)	-0.434 (0.839)				1.27, 2	0.872008	-4.004 (2.205)	2.46 (2.62)	0.481 (2.456)	0.1 (0.037)	0.376 (0.957)	-0.599 (1.039)	-0.287 (0.616)	-0.262 (0.859)				1	2	0.471015	0.533333
Novel Loci	9	ALG2	85365	alpha-1,3/1,6-mannosyltransferase	101978707	101984246	NR_024532,NM_033087	-																																						12	11	0.000159998	6.70147
Novel Loci	9	CARD9	64170	caspase recruitment domain family member 9	139258408	139268133	NM_052813,NM_052814	-	32	20	4	0	2	6	0.00108217	0.472 (0.285)	-0.665 (0.545)	-2.321 (0.8)		-1.54 (1.158)		18.19, 4	0.000647305	-5.275 (1.745)	1.41 (2.698)	0.267 (2.59)	0.141 (0.043)	-1.252 (0.657)	-2.332 (0.858)		-2.08 (1.258)		17.77, 4	0.000787832	-5.035 (2.463)	2.45 (2.821)	-0.136 (2.648)	0.132 (0.046)	0.782 (1.06)	-0.227 (1.138)	-1.253 (0.677)	-2.174 (0.85)		-2.521 (1.355)		25	24	0.9681	0.0699615
Novel Loci	10	RP11-383C5.3	n/a	lincRNA	127371812	127398246	NR_033848	+																																						1	2	0.215338	1.06667
Novel Loci	10	CTAGE7P	119437	CTAGE (cutaneous T-cell lymphoma-associated antigen) family member 7, pseudogene	131904273	131907101	NR_044994	+																																						1	2	0.215638	1.06667
Novel Loci	11	MRVI1-AS1	100129827	MRVI1 antisense RNA 1	10562783	10621479	NR_034093,NR_046374,NR_046375,NR_034094	+	38	19	8	2	6	3	0.000202194	-2.461 (0.9)	-0.095 (0.608)	0.708 (0.59)	0.925 (1.002)	2.569 (0.69)	1.723 (0.845)	21.52, 5	0.000998108	-7.403 (2.042)	-2.059 (3.073)	1.307 (2.653)	0.109 (0.039)	-0.188 (0.678)	0.398 (0.647)	0.826 (1.113)	2.637 (0.781)	2.294 (0.939)	22.26, 5	0.000723792	-6.976 (2.802)	-1.414 (3.156)	1.277 (2.776)	0.1 (0.041)	0.575 (1.156)	-0.646 (1.24)	-0.087 (0.702)	0.467 (0.665)	0.645 (1.141)	2.776 (0.845)	2.411 (0.937)	28	30	0.313707	4.7378
Novel Loci	11	QSER1	79832	glutamine and serine rich 1	32914792	33001814	NM_001076786	+	26	11	8	0	2	5	0.00342146	-0.247 (0.317)	-2.913 (1.19)	2.557 (1.128)		0.138 (0.539)	0.207 (0.496)	21.29, 4	0.000437617	-6.282 (1.65)	3.756 (2.99)	1.443 (2.452)	0.142 (0.039)	-3.987 (1.467)	3.275 (1.3)		0.194 (0.619)	0.284 (0.622)	19.26, 4	0.0010985	-6.459 (2.456)	4 (3.032)	1.045 (2.535)	0.141 (0.043)	0.635 (1.001)	-0.027 (1.088)	-4.086 (1.51)	3.105 (1.3)		0.155 (0.631)	0.186 (0.648)	22	19	0.507555	2.34946
Novel Loci	11	KCTD14	65987	potassium channel tetramerization domain containing 14	77726761	77757237	NM_023930,NM_001282406	-	9	4	2	0	1	2	0.000437433	-1.072 (0.541)	2.183 (1.299)	1.405 (1.013)		-2.563 (0.875)	1.37 (0.601)	22.57, 4	0.000243553	-6.831 (1.823)	-2.32 (3.104)	0.315 (2.621)	0.135 (0.04)	2.88 (1.549)	0.852 (1.306)		-3.222 (1.008)	1.715 (0.681)	19.56, 4	0.000957547	-6.909 (2.573)	-1.928 (3.168)	0.021 (2.663)	0.134 (0.044)	0.372 (1.039)	0.016 (1.113)	2.951 (1.557)	0.786 (1.301)		-3.091 (1.037)	1.646 (0.691)	6	8	0.0481895	3.03214
Novel Loci	12	SNORA34	677815	small nucleolar RNA, H/ACA box 2C	49048165	49048301	NR_002968	-																																						1	2	0.467225	0.533333
Novel Loci	13	USP12	219333	ubiquitin specific peptidase 12	27640287	27746033	NM_182488	-	8	3	2	1	1	1	9.04701e-05	1.081 (0.393)	2.431 (1.266)	-1.326 (1.182)	0.121 (0.817)	-1.311 (0.959)	-1.969 (0.511)	25.54, 5	0.000171027	-4.088 (1.68)	1.982 (2.853)	0.164 (2.615)	0.124 (0.04)	2.659 (1.363)	-0.987 (1.299)	0.058 (0.811)	-0.972 (1.122)	-2.237 (0.586)	23.7, 5	0.000385958	-3.149 (2.422)	2.499 (2.956)	-0.167 (2.662)	0.112 (0.042)	0.068 (1.137)	-0.739 (1.225)	2.66 (1.411)	-0.74 (1.313)	0.338 (0.846)	-0.985 (1.053)	-2.222 (0.592)	5	7	0.502445	0.996801
Novel Loci	13	SMIM2-AS1	101929212	SMIM2 [small integral membrane protein 2 ] antisense RNA 1	44684685	44728211	NR_104065,NR_104064	+																																						1	2	0.468005	0.533333
Novel Loci	14	RNASE12	493901	ribonuclease A family member 12	21058240	21058982	NM_001024822	-																																						2	3	0.216828	1.06667
Novel Loci	14	RNASE8	122665	ribonuclease A family member 8	21526052	21526516	NM_138331	+																																						1	2	0.467155	0.533333
Novel Loci	14	YLPM1	56252	YLP motif containing 1	75230069	75304013	NM_019589	+	42	20	8	3	3	8	0.0071518	0.473 (0.513)	-0.191 (0.556)	-1.866 (0.687)	0.282 (0.638)	-1.493 (0.851)		19.77, 5	0.000874003	-5.224 (1.655)	1.119 (3.03)	1.309 (2.536)	0.151 (0.042)	-0.91 (0.651)	-2.448 (0.855)	0.383 (0.766)	-2.094 (1.038)		17.44, 5	0.00248737	-4.187 (2.328)	1.559 (3.063)	1.048 (2.613)	0.139 (0.043)	-0.038 (1.082)	-0.665 (1.171)	-1.026 (0.67)	-2.296 (0.854)	0.44 (0.781)	-2.059 (1.069)		24	22	0.97498	-0.258882
Novel Loci	14	C14orf80	283643	chromosome 14 open reading frame 80	105956192	105965585	NM_001134875,NM_001134877,NM_001198983,NM_001134876	+	33	17	4	3	4	5	0.00149336	-0.929 (0.423)	0.817 (0.616)	1.109 (0.79)	-2.429 (0.99)	1.394 (0.52)	-0.056 (0.5)	25.44, 5	0.000178939	-7.928 (1.999)	4.993 (3.142)	2.206 (2.644)	0.162 (0.045)	1.08 (0.752)	1.023 (0.958)	-4.089 (1.524)	1.851 (0.657)	0.046 (0.585)	25.47, 5	0.000176631	-8.803 (2.892)	6.304 (3.314)	1.606 (2.643)	0.163 (0.05)	1.228 (1.057)	0.168 (1.115)	0.939 (0.77)	1.292 (1.012)	-4.097 (1.587)	1.937 (0.7)	0.302 (0.625)	25	27	0.452855	3.63038
Novel Loci	14	TMEM121	80757	transmembrane protein 121	105992953	105996539	NM_025268	+																																						3	3	0.214908	1.06667
Novel Loci	15	SRP14	6727	signal recognition particle 14kDa	40327891	40331389	NR_104021,NM_003134	-	19	9	2	0	2	6	0.00174578	-3.23 (1.151)	0.49 (0.486)	-0.728 (1.524)		0.354 (0.564)	3.114 (1.091)	19.69, 4	0.000906091	-9.525 (2.54)	0.658 (2.776)	1.25 (2.674)	0.134 (0.039)	0.624 (0.563)	-0.91 (1.924)		-0.065 (0.653)	3.804 (1.458)	17.85, 4	0.00206829	-8.735 (3.03)	1.291 (2.845)	0.612 (2.734)	0.125 (0.041)	0.277 (1)	-0.477 (1.07)	0.616 (0.566)	-0.636 (1.868)		0.02 (0.665)	3.585 (1.4)	11	12	0.807292	0.31363
Novel Loci	16	MIR6769A	102466731	microRNA 6769A	4721319	4721391	NR_106827	+																																						2	3	0.215028	1.06667
Novel Loci	17	MIR5010	100847046	microRNA 5010	40666206	40666325	NR_049808	+																																						1	2	0.468155	0.533333
Novel Loci	17	MIR6784	102465470	microRNA 6784	43191735	43191801	NR_106842	-																																						1	2	0.465165	0.533333
Novel Loci	17	ARMC7	79637	armadillo repeat containing 7	73106082	73126360	NM_024585	+	14	7	3	0	0	4	0.00837303	0.042 (0.228)	-2.622 (1.157)	1.712 (1.569)				15.58, 3	0.000681245	-6.279 (1.709)	3.304 (2.67)	0.934 (2.43)	0.15 (0.041)	-3.467 (1.344)	3.479 (1.626)				16.99, 3	0.000336404	-5.991 (2.47)	4.387 (2.8)	0.259 (2.569)	0.145 (0.045)	0.739 (1.007)	-0.51 (1.075)	-3.657 (1.304)	3.5 (1.689)				10	10	0.95546	-0.753037
Novel Loci	18	ZNF24	7572	zinc finger protein 24	32912178	32924426	NM_006965	-	7	5	0	0	0	2	0.0287524	0.111 (0.287)	1.981 (1.137)				-0.846 (0.45)	15.19, 2	0.000827885	-6.128 (1.681)	-1.58 (2.876)	-0.069 (2.58)	0.156 (0.042)	3.479 (1.562)				-1.83 (0.645)	17.05, 2	0.000327562	-5.695 (2.358)	-1.452 (2.986)	-1.332 (2.82)	0.15 (0.044)	0.737 (1.076)	-0.569 (1.119)	3.683 (1.549)				-2.097 (0.709)	5	6	0.0528395	2.41778
Novel Loci	19	CCL25	6370	C-C motif chemokine ligand 25	8117646	8127547	NM_005624,NM_001201359	+															0.000931209																							6	8	0.000259997	6.43893
Novel Loci	19	GMIP	51291	GEM interacting protein	19740282	19754476	NM_001288999,NM_001288998,NM_016573	-	33	16	6	3	0	8	0.00188948	-0.893 (0.314)	1.624 (0.506)	0.941 (0.543)	0.191 (0.897)			18.26, 5	0.000624918	-6.907 (1.836)	0.125 (2.821)	2.094 (2.567)	0.138 (0.041)	1.87 (0.587)	1.509 (0.658)	0.269 (1.028)			21.26, 5	0.000149614	-7.938 (2.773)	0.777 (2.89)	1.905 (2.717)	0.141 (0.045)	1.532 (1.166)	0.135 (1.187)	2.137 (0.655)	1.883 (0.706)	0.29 (1.091)			23	21	0.0401496	5.82214
Novel Loci	19	ZNF493	284443	zinc finger protein 493	21579921	21610296	NM_175910,NM_145326,NM_001076678	+	31	24	0	0	1	6	0.00162925	0.038 (0.496)	-0.94 (0.539)			-2.699 (1.089)	0.989 (0.567)	17.69, 3	0.000818429	-5.907 (1.918)	1.437 (2.65)	1.822 (2.458)	0.141 (0.043)	-1.589 (0.661)			-2.554 (1.113)	1.569 (0.716)	15.32, 3	0.00249522	-5.344 (2.633)	1.798 (2.684)	1.602 (2.505)	0.133 (0.046)	0.112 (1.079)	-0.469 (1.14)	-1.524 (0.661)			-2.362 (1.121)	1.54 (0.725)	22	21	0.625024	2.34245
Novel Loci	19	KLC3	147700	kinesin light chain 3	45843998	45854778	NM_177417	+	49	39	4	2	0	4	0.000730754	-1.025 (0.424)	1.555 (0.508)	-2.062 (0.895)	-0.142 (0.821)		0.644 (0.49)	19.79, 4	0.00086556	-6.203 (1.679)	-0.593 (2.736)	0.504 (2.508)	0.123 (0.038)	1.776 (0.57)	-2.613 (1.05)	-0.52 (0.92)		0.452 (0.543)	17.65, 4	0.0022622	-6.867 (2.471)	-0.203 (2.813)	0.36 (2.532)	0.125 (0.041)	0.844 (1.048)	0.323 (1.126)	1.751 (0.586)	-2.517 (1.088)	-0.573 (0.95)		0.488 (0.547)	40	27	0.714793	2.34309
Novel Loci	22	GCAT	23464	glycine C-acetyltransferase	38203912	38213183	NM_014291,NM_001171690	+	23	13	4	1	0	5	0.038117	0.735 (0.411)	-0.055 (0.593)	-0.373 (0.602)	-1.162 (0.85)		-0.979 (0.486)	20.69, 4	0.00057574	-5.638 (1.632)	-0.856 (2.817)	1.605 (2.588)	0.167 (0.042)	-0.253 (0.659)	-0.896 (0.721)	-2.095 (1.043)		-1.651 (0.608)	18.58, 4	0.00149006	-5.337 (2.362)	-0.344 (2.833)	1.217 (2.621)	0.16 (0.044)	0.425 (1.041)	-0.242 (1.117)	-0.241 (0.672)	-0.871 (0.739)	-1.9 (1.083)		-1.67 (0.615)	17	19	0.96382	-0.134621
A priori Candidate Gene	2	BCL2L11	10018	BCL2 like 11	111878491	111926022	NM_138624,NM_138623,NM_001204106,NM_207003,NM_006538,NM_207002,NM_001204107,NM_001204113,NM_001204112,NM_001204111,NM_001204110,NM_138627,NM_138626,NM_138625,NM_138622,NM_001204108,NM_001204109,NM_138621	+	40	14	14	5	2	5	0.468256	0.534 (1.088)	-0.415 (0.439)	-0.389 (0.834)	-0.462 (0.614)	-0.397 (0.492)	-0.203 (1.083)	8.97, 5	0.158163	-4.899 (1.973)	0.666 (2.881)	2.684 (2.48)	0.14 (0.04)	-1.16 (0.538)	-0.333 (0.975)	-0.386 (0.703)	-0.676 (0.572)	-0.231 (1.295)	9.97, 5	0.110309	-3.115 (2.849)	1.021 (3.006)	2.043 (2.58)	0.124 (0.042)	-0.117 (1.059)	-1.288 (1.141)	-1.325 (0.576)	-0.265 (1.012)	-0.682 (0.766)	-0.589 (0.608)	-0.314 (1.415)	28	21	0.901721	0.722382
A priori Candidate Gene	3	CCR5	1234	C-C motif chemokine receptor 5	46411633	46417697	NM_000579,NM_001100168	+																																						10	11	0.775462	0.64
A priori Candidate Gene	3	TNFSF10	8743	tumor necrosis factor superfamily member 10	172223298	172241297	NR_033994,NM_003810,NM_001190942,NM_001190943	-	17	4	4	1	0	8	0.590803	0.001 (1.415)	0.533 (0.96)	-1.128 (0.848)	-0.439 (0.95)		-0.037 (1.434)	6.02, 4	0.28529	-4.881 (2.036)	0.796 (2.748)	0.791 (2.477)	0.128 (0.037)	0.368 (1.089)	-1.967 (1.036)	-0.024 (1.024)		-0.525 (1.548)	6.77, 4	0.216903	-4.368 (2.941)	1.217 (2.824)	-0.062 (2.614)	0.12 (0.039)	0.602 (1.038)	-0.511 (1.108)	0.06 (1.135)	-2.327 (1.132)	0.136 (1.039)		-0.575 (1.574)	8	9	0.380036	1.67066
A priori Candidate Gene	4	IL15	3600	interleukin 15	142557749	142655140	NR_037840,NM_000585,NM_172175	+	18	8	1	2	0	7	0.579808	0.338 (0.441)	0.699 (0.652)	0.034 (1.463)	-0.056 (0.743)		-0.743 (0.515)	3.9, 4	0.575235	-4.384 (1.49)	2.591 (2.667)	1.164 (2.337)	0.114 (0.035)	0.594 (0.714)	0.487 (1.766)	0.115 (0.81)		-0.869 (0.571)	4.12, 4	0.537355	-3.991 (2.212)	3.335 (2.717)	0.694 (2.417)	0.104 (0.038)	0.606 (0.999)	-0.417 (1.08)	0.86 (0.757)	0.607 (1.702)	0.171 (0.821)		-0.84 (0.603)	10	12	0.166928	3.07199
A priori Candidate Gene	5	IL7R	3575	interleukin 7 receptor	35856977	35879705	NM_002185	+																																						19	20	0.0407496	5.55668
A priori Candidate Gene	6	TNF	7124	tumor necrosis factor	31543344	31546112	NM_000594	+	7	2	2	0	3	0	0.688455	-0.222 (0.243)	-0.332 (0.953)	-0.315 (0.849)		0.711 (0.619)		2.16, 3	0.762627	-4.992 (1.485)	1.771 (2.535)	1.47 (2.286)	0.113 (0.035)	-0.135 (1.084)	-0.242 (0.892)		0.669 (0.642)		2.34, 3	0.718748	-4.493 (2.226)	2.228 (2.586)	0.968 (2.365)	0.102 (0.037)	0.548 (0.973)	-0.439 (1.043)	-0.228 (1.073)	-0.222 (0.946)		0.735 (0.666)		5	9	0.135889	2.96622
A priori Candidate Gene	8	IL7	3574	interleukin 7	79645007	79717758	NM_001199886,NM_001199887,NM_000880,NM_001199888	-	10	7	1	1	0	1	0.0851374	-0.335 (0.313)	0.614 (0.465)	2.065 (1.152)	0.476 (0.877)		-0.932 (0.589)	5.28, 4	0.368912	-4.564 (1.512)	2.848 (2.58)	1.34 (2.422)	0.1 (0.035)	0.597 (0.499)	1.661 (1.233)	0.305 (0.987)		-0.762 (0.628)	5.14, 4	0.387519	-3.727 (2.212)	3.472 (2.632)	0.706 (2.499)	0.088 (0.037)	0.307 (0.995)	-0.669 (1.053)	0.594 (0.513)	1.768 (1.262)	0.141 (1.008)		-0.701 (0.645)	8	10	0.579914	1.31797
A priori Candidate Gene	10	IL15RA	3601	interleukin 15 receptor subunit alpha	5994334	6020150	NM_001243539,NM_001256765,NR_046362,NM_002189,NM_172200	-																																						20	21	0.738783	1.78293
[truncated: 15 more columns]
