# Supplementary material for: Genetic and clinical predictors of CD4 lymphocyte recovery during suppressive antiretroviral therapy: Whole exome sequencing and antiretroviral therapy response phenotypes
Source: PLoS One. 2019 Aug 15;14(8):e0219201. doi: 10.1371/journal.pone.0219201 (PMC6695188; doi:10.1371/journal.pone.0219201)
Supplement: S2 Table — The study design is listed in column A and is entitled “StudyDesign” which has one of two values: “Novel Loci” identified by exome sequencing and “Candidate Gene” because the given gene was specified a priori. The chromosome location of the gene is listed in column B. The gene abbreviation is specified in column C. The gene identifier is listed in column D. The nucleotide position is listed in column D. The RefSeq identifier (rsID) is provided, if available, in column E. The reference allele is provided in column F. The excess heterozygosity ratio statistic, R, is listed in column G. The p-value for Fisher’s Exact test for the association of a given SNP with the CD4 Recovery Group outcome is listed in column H. The odds ratio (OR) and the 95% confidence interval (95% CI) of the association of a given SNP with the CD4 Recovery Group outcome is listed in column I. The sample size is listed in column J. The SNP call rate is listed in column K. The reference minor allele frequency (MAF) is provided in column L. The p-value for the Fisher’s Exact Test for the deviation of a given SNP from the Hardy-Weinberg expectation is listed in column M. (XLSX) [file pone.0219201.s003.xlsx]

## Sheet: S2 Table
StudyDesign	Gene	Chr	Position	rsID	Reference>Minor alleles	R	PFisher's Exact Test	OR (95% CI)MINOR	n	Call Rate	MAF	HWE PHWE Fisher's Exact Test
Novel Loci	LCE1D	1	152770403	rs150172690	G>A	0.114498	0.230741		83	0.922222	0.0120482	1
Novel Loci	YPEL5	2	30379459	rs141770292	T>C	0.0799042	0.466667		90	1	0.00555556	1
Novel Loci	YPEL5	2	30379482	rs116000260	A>G	0.0799042	0.466667		90	1	0.00555556	1
Novel Loci	YPEL5	2	30379781		G>A	0.0799042	0.466667		90	1	0.00555556	1
Novel Loci	YPEL5	2	30381505	rs1137288	T>C	-0.0468721	0.546527	0.83 (0.455, 1.502)	90	1	0.405556	0.828435
Novel Loci	YPEL5	2	30381592		C>A	0.0799042	0.466667		90	1	0.00555556	1
Novel Loci	YPEL5	2	30381867	rs76886327	T>C	0.113319	0.216387		90	1	0.0111111	1
Novel Loci	YPEL5	2	30381901	rs4951983	T>C	-0.0866237	0.297819	0.62 (0.264, 1.428)	87	0.966667	0.155172	0.418989
Novel Loci	HECW2	2	197065889	rs3795921	G>A	-0.00753307	1	0.97 (0.471, 1.979)	83	0.922222	0.23494	0.0114584
Novel Loci	HECW2	2	197065964	rs3820908	A>C	-0.0331497	0.739381	0.87 (0.448, 1.661)	90	1	0.277778	1
Novel Loci	HECW2	2	197066103	rs113224632	T>A	-0.0699162	1		90	1	0.00555556	1
Novel Loci	HECW2	2	197066177		T>G	0.0436614	0.676407	1.28 (0.563, 2.897)	90	1	0.15	0.203672
Novel Loci	HECW2	2	197080554	rs9288259	T>C	0.0298807	0.694321	1.18 (0.536, 2.573)	90	1	0.166667	0.703686
Novel Loci	HECW2	2	197080642	rs17310196	G>A	0.0799042	0.466667		90	1	0.00555556	1
Novel Loci	HECW2	2	197081540	rs1947496	G>T	0.173744	0.0283658	2.04 (1.089, 3.805)	83	0.922222	0.421687	0.00143142
Novel Loci	HECW2	2	197081843	rs1869793	T>C	0.0422403	0.706758	1.55 (0.337, 7.134)	90	1	0.0388889	1
Novel Loci	HECW2	2	197081881	rs149688021	G>A	0.00708241	1	1.15 (0.071, 18.588)	90	1	0.0111111	1
Novel Loci	HECW2	2	197084672	rs112491032	T>C	0.0510799	0.602712	2.27 (0.202, 25.479)	89	0.988889	0.0168539	1
Novel Loci	HECW2	2	197084982	rs2305568	T>C	0.126993	0.0995982	1.68 (0.925, 3.027)	90	1	0.444444	0.832531
Novel Loci	HECW2	2	197085034	rs145284068	G>A	0.00505036	1	1.1 (0.068, 17.856)	86	0.955556	0.0116279	1
Novel Loci	HECW2	2	197085503	rs202177077	T>A	0.0799042	0.466667		90	1	0.00555556	1
Novel Loci	HECW2	2	197085570	rs150787602	A>G	0.113319	0.216387		90	1	0.0111111	1
Novel Loci	HECW2	2	197085695	rs78356679	C>T	-0.0324102	0.752628	0.75 (0.205, 2.754)	90	1	0.0555556	0.232075
Novel Loci	HECW2	2	197085823	rs2290512	C>T	0.0658314	0.431421	1.42 (0.649, 3.081)	88	0.977778	0.176136	1
Novel Loci	HECW2	2	197086912	rs16847479	G>A	0.0422403	0.706758	1.55 (0.337, 7.134)	90	1	0.0388889	1
Novel Loci	HECW2	2	197087061	rs16847486	T>C	-0.0225877	1	0.76 (0.124, 4.638)	90	1	0.0277778	1
Novel Loci	HECW2	2	197087162	rs3816517	A>C	0.142176	0.0767904	1.97 (0.976, 3.975)	90	1	0.233333	0.771286
Novel Loci	HECW2	2	197090652	rs116253481	C>T	0.00708241	1	1.15 (0.071, 18.588)	90	1	0.0111111	1
Novel Loci	HECW2	2	197092786	rs10497781	G>A	0.00992926	1	1.1 (0.267, 4.545)	88	0.977778	0.0454545	1
Novel Loci	HECW2	2	197092992	rs76713109	C>G	-0.0225877	1	0.76 (0.124, 4.638)	90	1	0.0277778	1
Novel Loci	HECW2	2	197093005	rs3748874	A>C	0.0422519	0.656655	1.29 (0.537, 3.094)	90	1	0.127778	1
Novel Loci	HECW2	2	197093104	rs10931732	G>A	0.0275241	0.725553	1.14 (0.565, 2.285)	84	0.933333	0.25	0.0385953
Novel Loci	HECW2	2	197105108	rs73054363	G>A	0.139178	0.0996841		90	1	0.0166667	1
Novel Loci	HECW2	2	197105322		A>C	0.0799042	0.466667		90	1	0.00555556	1
Novel Loci	HECW2	2	197106726	rs80260678	C>A	0.0799042	0.466667		90	1	0.00555556	1
Novel Loci	HECW2	2	197106759	rs2045277	C>T	0.0891431	0.256289	1.58 (0.745, 3.347)	90	1	0.188889	1
Novel Loci	HECW2	2	197118729	rs4850690	T>C	0.0684464	0.475894	1.97 (0.455, 8.47)	90	1	0.0444444	1
Novel Loci	HECW2	2	197122423	rs75643042	C>A	-0.0699162	1		90	1	0.00555556	1
Novel Loci	HECW2	2	197122493	rs6731238	T>G	-0.0341522	0.657234	0.88 (0.486, 1.567)	90	1	0.494444	0.526691
Novel Loci	HECW2	2	197122662	rs77751899	T>C	0.0786954	0.31765	1.72 (0.624, 4.736)	90	1	0.0944444	1
Novel Loci	HECW2	2	197122694	rs13395964	A>G	-0.0991537	0.499441		90	1	0.0111111	1
Novel Loci	HECW2	2	197135735	rs59166991	A>C	-0.143328	0.123143		89	0.988889	0.0224719	1
Novel Loci	HECW2	2	197135806	rs4850693	C>T	0.0193213	0.881267	1.09 (0.602, 1.943)	90	1	0.477778	1
Novel Loci	HECW2	2	197135889	rs12472825	T>A	0.0422403	0.706758	1.55 (0.337, 7.134)	90	1	0.0388889	1
Novel Loci	HECW2	2	197136058	rs77445765	T>C	0.113436	0.192244	2.82 (0.705, 11.268)	90	1	0.0555556	1
Novel Loci	HECW2	2	197138653	rs72923327	G>A	0.0334077	0.710655	1.19 (0.569, 2.455)	90	1	0.2	0.745809
Novel Loci	HECW2	2	197138654	rs72923330	C>A	0.0334077	0.710655	1.19 (0.569, 2.455)	90	1	0.2	0.745809
Novel Loci	HECW2	2	197138670	rs58494824	G>A	0.0451754	0.66546	1.75 (0.284, 10.677)	90	1	0.0277778	1
Novel Loci	HECW2	2	197139057	rs883289	C>T	0.0636749	0.550947	1.67 (0.507, 5.451)	88	0.977778	0.0681818	1
Novel Loci	HECW2	2	197139096	rs73044212	T>C	0.0859204	0.352509	2.06 (0.579, 7.287)	87	0.966667	0.0632184	0.0307549
Novel Loci	HECW2	2	197143232	rs1378621	C>G	-0.0225877	1	0.76 (0.124, 4.638)	90	1	0.0277778	1
Novel Loci	HECW2	2	197143469	rs79695855	C>A	-0.0349052	0.713141	0.85 (0.406, 1.742)	90	1	0.205556	0.190602
Novel Loci	HECW2	2	197157238	rs80202128	C>T	-0.0436977	0.600465	0.73 (0.248, 2.135)	89	0.988889	0.0842697	0.011906
Novel Loci	HECW2	2	197157445	rs61744647	C>T	0.0422403	0.706758	1.55 (0.337, 7.134)	90	1	0.0388889	1
Novel Loci	HECW2	2	197157465		G>A	-0.0699162	1		90	1	0.00555556	1
Novel Loci	HECW2	2	197157546	rs112251252	G>A	0.0799042	0.466667		90	1	0.00555556	1
Novel Loci	HECW2	2	197170939	rs116765442	A>G	-0.0423355	0.723882	0.67 (0.153, 2.855)	87	0.966667	0.045977	0.00693103
Novel Loci	HECW2	2	197170957	rs6729207	C>T	-0.00553652	1	0.96 (0.309, 2.979)	87	0.966667	0.0747126	0.00467464
Novel Loci	HECW2	2	197171041	rs112986426	G>A	0.112938	0.186203	4.75 (0.521, 43.362)	90	1	0.0277778	1
Novel Loci	HECW2	2	197171060	rs16849311	G>A	0.0144098	1	1.15 (0.279, 4.748)	90	1	0.0444444	1
Novel Loci	HECW2	2	197171104	rs6729640	A>G	0.00150052	1	1.01 (0.557, 1.819)	90	1	0.427778	0.285315
Novel Loci	HECW2	2	197171151	rs59537349	A>G	0.0422403	0.706758	1.55 (0.337, 7.134)	90	1	0.0388889	1
Novel Loci	HECW2	2	197171175	rs4241189	T>C	-0.0179167	0.870464	0.93 (0.486, 1.759)	90	1	0.294444	1
Novel Loci	HECW2	2	197171183	rs12468199	T>C	-0.0341522	0.657234	0.88 (0.486, 1.567)	90	1	0.494444	0.0943216
Novel Loci	HECW2	2	197171328	rs6729934	G>T	0.113319	0.216387		90	1	0.0111111	1
Novel Loci	HECW2	2	197172463	rs75722876	T>C	0.115733	0.182167	4.88 (0.534, 44.487)	89	0.988889	0.0280899	1
Novel Loci	HECW2	2	197172538	rs2305566	G>A	-0.0458877	0.578497	0.7 (0.219, 2.217)	90	1	0.0722222	1
Novel Loci	HECW2	2	197172742	rs61752161	C>T	0.0799042	0.466667		90	1	0.00555556	1
Novel Loci	HECW2	2	197172816	rs2305567	A>G	-0.0593277	0.509301	0.78 (0.402, 1.481)	87	0.966667	0.304598	0.0467101
Novel Loci	HECW2	2	197182296		A>C	0.0795129	0.47191		89	0.988889	0.00561798	1
Novel Loci	HECW2	2	197182297	rs6710619	T>G	0.0712355	0.42688	2.25 (0.402, 12.615)	88	0.977778	0.0340909	0.0842308
Novel Loci	HECW2	2	197182299	rs6710620	T>A	0.00442253	1	1.05 (0.206, 5.351)	86	0.955556	0.0348837	0.0861653
Novel Loci	HECW2	2	197183173	rs149478764	C>G	-0.0699162	1		90	1	0.00555556	1
Novel Loci	HECW2	2	197183332	rs61752162	C>T	0.0799042	0.466667		90	1	0.00555556	1
Novel Loci	HECW2	2	197183367	rs143361492	A>G	0.0799042	0.466667		90	1	0.00555556	1
Novel Loci	HECW2	2	197183385	rs138073304	C>A	0.0799042	0.466667		90	1	0.00555556	1
Novel Loci	HECW2	2	197183399		G>A	0.0799042	0.466667		90	1	0.00555556	1
Novel Loci	HECW2	2	197183758	rs150979237	G>C	0.0799042	0.466667		90	1	0.00555556	1
Novel Loci	HECW2	2	197183831		C>T	0.0799042	0.466667		90	1	0.00555556	1
Novel Loci	HECW2	2	197183856	rs61744819	A>G	0.0799042	0.466667		90	1	0.00555556	1
Novel Loci	HECW2	2	197184092		G>C	-0.0699162	1		90	1	0.00555556	1
Novel Loci	HECW2	2	197184321	rs1531111	T>C	0.0194404	0.870851	1.09 (0.575, 2.062)	90	1	0.3	0.622195
Novel Loci	HECW2	2	197184618	rs10172730	T>C	-0.0699162	1		90	1	0.00555556	1
Novel Loci	HECW2	2	197184753	rs187644958	T>C	-0.069468	1		89	0.988889	0.00561798	1
Novel Loci	HECW2	2	197185115	rs61743483	G>A	-0.0654731	0.624176	0.38 (0.039, 3.661)	90	1	0.0222222	1
Novel Loci	HECW2	2	197187177	rs2375689	A>T	-0.0347945	1	0.57 (0.051, 6.36)	90	1	0.0166667	1
Novel Loci	HECW2	2	197189677		G>T	-0.0710541	1		89	0.988889	0.00561798	1
Novel Loci	HECW2	2	197189690	rs16849595	G>A	-0.1477	0.0690688	0.16 (0.019, 1.272)	90	1	0.0444444	1
Novel Loci	HECW2	2	197189731	rs61743215	G>A	0.113319	0.216387		90	1	0.0111111	1
Novel Loci	HECW2	2	197194121	rs187165704	A>G	0.0795129	0.47191		89	0.988889	0.00561798	1
Novel Loci	HECW2	2	197194325		C>T	-0.0699162	1		90	1	0.00555556	1
Novel Loci	HECW2	2	197194589	rs190330253	T>C	0.0799042	0.466667		90	1	0.00555556	1
Novel Loci	HECW2	2	197199305	rs116605867	G>A	-0.0496292	0.686488	0.57 (0.101, 3.144)	90	1	0.0333333	1
Novel Loci	HECW2	2	197199377	rs9808039	G>A	0.0684464	0.475894	1.97 (0.455, 8.47)	90	1	0.0444444	0.149872
Novel Loci	HECW2	2	197208270	rs16849962	T>C	0.0436208	0.667905	1.71 (0.278, 10.452)	89	0.988889	0.0280899	0.0560129
Novel Loci	HECW2	2	197208318	rs111723400	T>C	0.113319	0.216387		90	1	0.0111111	1
Novel Loci	HECW2	2	197208350	rs144388948	A>G	0.0799042	0.466667		90	1	0.00555556	1
Novel Loci	HECW2	2	197208366	rs6757981	C>T	0.20787	0.00609784	4.6 (1.451, 14.585)	90	1	0.1	1
Novel Loci	HECW2	2	197208381	rs61752169	G>A	-0.0699162	1		90	1	0.00555556	1
Novel Loci	HECW2	2	197208397	rs61741962	C>T	-0.0347945	1	0.57 (0.051, 6.36)	90	1	0.0166667	1
Novel Loci	HECW2	2	197208434	rs61740605	G>A	0.0799042	0.466667		90	1	0.00555556	1
Novel Loci	HECW2	2	197208531	rs6716054	T>G	0.107397	0.161623	1.58 (0.849, 2.91)	90	1	0.35	0.647043
Novel Loci	HECW2	2	197208579	rs13430780	A>G	0.0521917	0.599272	2.32 (0.207, 26.022)	90	1	0.0166667	1
Novel Loci	HECW2	2	197297666	rs7586270	T>C	0.0582098	0.448955	1.27 (0.695, 2.309)	88	0.977778	0.420455	5.74233e-05
Novel Loci	HECW2	2	197298051	rs151108819	C>T	0.0799042	0.466667		90	1	0.00555556	1
Novel Loci	HECW2	2	197298151	rs200747318	G>A	0.0799042	0.466667		90	1	0.00555556	1
Novel Loci	HECW2	2	197298222	rs2204641	C>T	0.133923	0.104552	5.76 (0.659, 50.349)	88	0.977778	0.0340909	0.0842308
Novel Loci	HECW2	2	197298232	rs2204640	T>C	0.0799042	0.466667		90	1	0.00555556	1
Novel Loci	CHDH	3	53851910	rs143449485	G>A	-0.0699162	1		90	1	0.00555556	1
Novel Loci	CHDH	3	53852053	rs34336629	G>C	-0.0699162	1		90	1	0.00555556	1
Novel Loci	CHDH	3	53852835	rs2289209	C>T	0.00948318	1	1.06 (0.463, 2.4)	85	0.944444	0.158824	0.000555459
Novel Loci	CHDH	3	53853009	rs34974961	T>C	0.0799042	0.466667		90	1	0.00555556	1
Novel Loci	CHDH	3	53853744	rs190376458	G>A	0.113319	0.216387		90	1	0.0111111	1
Novel Loci	CHDH	3	53855536	rs142459730	G>A	0.0521917	0.599272	2.32 (0.207, 26.022)	90	1	0.0166667	1
Novel Loci	CHDH	3	53855738	rs35064726	G>C	0.0998406	0.253952	2.98 (0.562, 15.754)	90	1	0.0388889	1
Novel Loci	CHDH	3	53856468	rs146541173	G>A	0.113319	0.216387		90	1	0.0111111	1
Novel Loci	CHDH	3	53856653	rs2241808	C>T	0.10904	0.165453	1.58 (0.857, 2.889)	90	1	0.372222	0.502
Novel Loci	CHDH	3	53856668	rs7641850	G>A	0.0856187	0.340421	3.52 (0.359, 34.487)	90	1	0.0222222	1
Novel Loci	CHDH	3	53856672	rs115218486	G>A	-0.0699162	1		90	1	0.00555556	1
Novel Loci	CHDH	3	53857574	rs147149221	G>A	0.0744438	0.419811	2.35 (0.42, 13.169)	90	1	0.0333333	0.0823813
Novel Loci	CHDH	3	53857676	rs17053532	C>T	-0.153548	0.0557648	0.35 (0.119, 0.986)	90	1	0.111111	0.591605
Novel Loci	CHDH	3	53857803	rs12676	C>A	-0.0885071	0.304183	0.67 (0.335, 1.311)	90	1	0.255556	1
Novel Loci	CHDH	3	53857856		C>T	0.00708241	1	1.15 (0.071, 18.588)	90	1	0.0111111	1
Novel Loci	CHDH	3	53857917	rs9001	T>G	-0.0539726	0.48906	0.78 (0.388, 1.548)	90	1	0.238889	0.258424
Novel Loci	CHDH	3	53857982	rs61746180	G>A	0.0799042	0.466667		90	1	0.00555556	1
Novel Loci	CHDH	3	53858112		G>A	-0.0699162	1		90	1	0.00555556	1
Novel Loci	CHDH	3	53858164	rs2276838	C>T	0.0285606	0.746501	1.13 (0.598, 2.136)	86	0.955556	0.331395	4.73908e-06
Novel Loci	CHDH	3	53858179		C>A	0.088952	0.433735		83	0.922222	0.0060241	1
Novel Loci	SLITRK3	3	164905499	rs73165234	G>A	-0.0706031	1		88	0.977778	0.00568182	1
Novel Loci	SLITRK3	3	164905514	rs16848924	G>C	0.0795129	0.47191		89	0.988889	0.00561798	1
Novel Loci	SLITRK3	3	164905570	rs11922760	A>G	-0.191245	0.0130081	0.28 (0.098, 0.776)	90	1	0.127778	0.146904
Novel Loci	SLITRK3	3	164905688	rs17449404	G>A	-0.248859	0.00103208	0.12 (0.026, 0.507)	90	1	0.105556	0.0515906
Novel Loci	SLITRK3	3	164905943	rs111817682	A>G	-0.0699162	1		90	1	0.00555556	1
Novel Loci	SLITRK3	3	164906320	rs114564937	A>T	0.00708241	1	1.15 (0.071, 18.588)	90	1	0.0111111	1
Novel Loci	SLITRK3	3	164906806	rs3828419	T>C	-0.0396268	0.725403	0.68 (0.157, 2.91)	90	1	0.0444444	0.149872
Novel Loci	SLITRK3	3	164908551		A>G	0.0799042	0.466667		90	1	0.00555556	1
Novel Loci	SLITRK3	3	164908754	rs2311800	G>A	-0.152122	0.0693468	0.16 (0.019, 1.281)	84	0.933333	0.047619	9.30751e-05
Novel Loci	DCAF4L1	4	41983753	rs189678818	C>T	0.183946	0.0193918		89	0.988889	0.0280899	0.0560129
Novel Loci	DCAF4L1	4	41983787	rs2174728	C>T	0.0600001	0.444071	1.53 (0.543, 4.293)	90	1	0.0888889	0.133048
Novel Loci	DCAF4L1	4	41984118	rs2660320	T>C	0.00462171	1	1.02 (0.556, 1.872)	90	1	0.366667	0.0742534
Novel Loci	DCAF4L1	4	41985101	rs2660332	G>A	0.00310182	1	1.02 (0.55, 1.868)	90	1	0.355556	0.250884
Novel Loci	CLCN3	4	170581570	rs4692739	A>G	0.112938	0.186203	4.75 (0.521, 43.362)	90	1	0.0277778	1
Novel Loci	CLCN3	4	170581586	rs191793461	A>T	0.0799042	0.466667		90	1	0.00555556	1
Novel Loci	CLCN3	4	170581592	rs77021636	T>C	0.0799042	0.466667		90	1	0.00555556	1
Novel Loci	CLCN3	4	170601172	rs33965812	A>G	-0.0821876	0.373828	0.52 (0.149, 1.773)	85	0.944444	0.0705882	0.0468674
Novel Loci	CLCN3	4	170601449	rs3756284	T>C	0.0410738	0.63243	1.31 (0.504, 3.386)	90	1	0.105556	0.242991
Novel Loci	CLCN3	4	170601463	rs182934879	A>G	0.0799042	0.466667		90	1	0.00555556	1
Novel Loci	CLCN3	4	170608951		G>A	0.0799042	0.466667		90	1	0.00555556	1
Novel Loci	CLCN3	4	170608980	rs28651828	A>G	0.00693776	1	1.05 (0.42, 2.598)	90	1	0.116667	1
Novel Loci	CLCN3	4	170609136	rs113673856	G>C	-0.0347945	1	0.57 (0.051, 6.36)	90	1	0.0166667	1
Novel Loci	CLCN3	4	170610061	rs145328407	T>G	0.113319	0.216387		90	1	0.0111111	1
Novel Loci	CLCN3	4	170610153		A>T	0.0799042	0.466667		90	1	0.00555556	1
Novel Loci	CLCN3	4	170611890	rs114178435	G>A	0.0521917	0.599272	2.32 (0.207, 26.022)	90	1	0.0166667	1
Novel Loci	CLCN3	4	170611928		T>A	-0.0699162	1		90	1	0.00555556	1
Novel Loci	CLCN3	4	170613168		A>G	0.0799042	0.466667		90	1	0.00555556	1
Novel Loci	CLCN3	4	170616715	rs28776819	T>C	-0.00906622	1	0.95 (0.387, 2.317)	90	1	0.122222	1
Novel Loci	CLCN3	4	170616918	rs2062609	A>G	0.113319	0.216387		90	1	0.0111111	1
Novel Loci	CLCN3	4	170619000		T>G	0.0799042	0.466667		90	1	0.00555556	1
Novel Loci	CLCN3	4	170634390	rs1058868	C>T	0.058966	0.511704	1.42 (0.598, 3.353)	90	1	0.133333	0.649251
Novel Loci	CLCN3	4	170634408	rs1010713	A>G	-0.110006	0.181671	0.57 (0.259, 1.217)	90	1	0.188889	1
Novel Loci	CLCN3	4	170634551	rs79131729	G>A	-0.141019	0.124157		90	1	0.0222222	0.0334249
Novel Loci	CLCN3	4	170638801	rs143547041	A>G	0.0786971	0.482759		87	0.966667	0.00574713	1
Novel Loci	CLCN3	4	170641112	rs149400550	G>A	0.112767	0.221291		89	0.988889	0.011236	1
Novel Loci	CLCN3	4	170641145		C>T	0.082413	0.45977		87	0.966667	0.00574713	1
Novel Loci	ARRDC3-AS1	5	90678464	rs191161649	G>C	0.0799042	0.466667		90	1	0.00555556	1
Novel Loci	SLC12A2	5	127419748		G>A	-0.069468	1		89	0.988889	0.00561798	1
Novel Loci	SLC12A2	5	127419793		G>T	-0.0699162	1		90	1	0.00555556	1
Novel Loci	SLC12A2	5	127419907		C>T	-0.0699162	1		90	1	0.00555556	1
Novel Loci	SLC12A2	5	127419949	rs181849063	G>A	-0.0458877	0.578497	0.7 (0.219, 2.217)	90	1	0.0722222	0.372555
Novel Loci	SLC12A2	5	127445169	rs148002653	G>A	-0.0729941	1		86	0.955556	0.00581395	1
Novel Loci	SLC12A2	5	127445331	rs11958732	G>T	-0.102444	0.498182		88	0.977778	0.0113636	1
Novel Loci	SLC12A2	5	127445373	rs1962291	C>T	-0.107268	0.165906	0.64 (0.347, 1.182)	89	0.988889	0.376404	0.0225995
Novel Loci	SLC12A2	5	127445556		A>C	-0.0699162	1		90	1	0.00555556	1
Novel Loci	SLC12A2	5	127445617	rs73784513	C>T	-0.173702	0.030709		90	1	0.0333333	0.0823813
Novel Loci	SLC12A2	5	127445691		C>T	-0.0699162	1		90	1	0.00555556	1
Novel Loci	SLC12A2	5	127445823	rs883074	T>C	-0.0885307	0.290641	0.7 (0.385, 1.266)	90	1	0.427778	0.521741
Novel Loci	SLC12A2	5	127446586		G>A	-0.0699162	1		90	1	0.00555556	1
Novel Loci	SLC12A2	5	127446659		C>T	0.0799042	0.466667		90	1	0.00555556	1
Novel Loci	SLC12A2	5	127446910	rs17164360	T>C	-0.0637552	0.420569	0.62 (0.197, 1.904)	90	1	0.0777778	0.0794975
Novel Loci	SLC12A2	5	127446965		A>G	-0.0713104	1		86	0.955556	0.00581395	1
Novel Loci	SLC12A2	5	127448674	rs79306725	A>G	-0.0722315	1		88	0.977778	0.00568182	1
Novel Loci	SLC12A2	5	127449909		T>C	-0.0699162	1		90	1	0.00555556	1
Novel Loci	SLC12A2	5	127450223		C>T	-0.0699162	1		90	1	0.00555556	1
Novel Loci	SLC12A2	5	127450405	rs192650215	A>G	0.0799042	0.466667		90	1	0.00555556	1
Novel Loci	SLC12A2	5	127466807		G>A	-0.0699162	1		90	1	0.00555556	1
Novel Loci	SLC12A2	5	127469749	rs75598071	A>G	-0.100134	0.499481		88	0.977778	0.0113636	1
Novel Loci	SLC12A2	5	127469859	rs2228112	A>G	-0.0885307	0.290641	0.7 (0.385, 1.266)	90	1	0.427778	0.830947
Novel Loci	SLC12A2	5	127470032		A>G	0.0799042	0.466667		90	1	0.00555556	1
Novel Loci	SLC12A2	5	127470102	rs41298324	G>A	-0.0699162	1		90	1	0.00555556	1
Novel Loci	SLC12A2	5	127477418	rs3805607	T>C	-0.0435151	0.650791	0.84 (0.464, 1.517)	90	1	0.427778	0.666867
Novel Loci	SLC12A2	5	127477651		A>G	0.0799042	0.466667		90	1	0.00555556	1
Novel Loci	SLC12A2	5	127483445	rs117561002	T>C	-0.0699162	1		90	1	0.00555556	1
Novel Loci	SLC12A2	5	127483516		A>G	0.0799042	0.466667		90	1	0.00555556	1
Novel Loci	SLC12A2	5	127483597	rs73337363	A>G	-0.1026	0.175967	0.66 (0.361, 1.197)	90	1	0.411111	0.512898
Novel Loci	SLC12A2	5	127484278	rs116388856	G>A	-0.0699162	1		90	1	0.00555556	1
Novel Loci	SLC12A2	5	127485518		T>C	-0.121781	0.249162		90	1	0.0166667	1
Novel Loci	SLC12A2	5	127485558	rs113997367	C>T	0.00708241	1	1.15 (0.071, 18.588)	90	1	0.0111111	1
Novel Loci	SLC12A2	5	127485587	rs115568860	T>C	-0.0991537	0.499441		90	1	0.0111111	1
Novel Loci	SLC12A2	5	127488290	rs188096647	A>G	0.0799042	0.466667		90	1	0.00555556	1
Novel Loci	SLC12A2	5	127488541	rs41298326	G>A	0.00708241	1	1.15 (0.071, 18.588)	90	1	0.0111111	1
Novel Loci	SLC12A2	5	127488671		T>C	-0.0699162	1		90	1	0.00555556	1
Novel Loci	SLC12A2	5	127493679	rs17164310	A>G	-0.0467014	0.615315	0.81 (0.418, 1.569)	90	1	0.272222	1
Novel Loci	SLC12A2	5	127493694	rs73784521	G>A	-0.0613139	0.505726	0.56 (0.135, 2.294)	90	1	0.05	1
Novel Loci	SLC12A2	5	127493761	rs116191759	A>G	-0.0699162	1		90	1	0.00555556	1
Novel Loci	SLC12A2	5	127497564	rs187473316	A>G	0.113319	0.216387		90	1	0.0111111	1
Novel Loci	SLC12A2	5	127507506		C>A	-0.0699162	1		90	1	0.00555556	1
Novel Loci	SLC12A2	5	127510188		T>G	0.0799042	0.466667		90	1	0.00555556	1
Novel Loci	SLC12A2	5	127510377		A>G	0.0799042	0.466667		90	1	0.00555556	1
Novel Loci	SLC12A2	5	127512873	rs1559263	A>C	-0.0752533	0.355184	0.74 (0.398, 1.345)	90	1	0.372222	0.262897
Novel Loci	SLC12A2	5	127514436	rs17764954	A>T	-0.031121	0.7427	0.88 (0.456, 1.666)	90	1	0.288889	0.799484
Novel Loci	SLC12A2	5	127516486	rs75372898	G>A	-0.0699162	1		90	1	0.00555556	1
Novel Loci	SLC12A2	5	127516700	rs10519975	A>C	-0.0637552	0.420569	0.62 (0.197, 1.904)	90	1	0.0777778	0.421398
Novel Loci	SLC12A2	5	127518374	rs17164291	C>G	-0.0356089	1	0.58 (0.051, 6.451)	82	0.911111	0.0182927	0.0184049
Novel Loci	SLC12A2	5	127518497	rs201076272	A>G	0.00708241	1	1.15 (0.071, 18.588)	90	1	0.0111111	1
Novel Loci	SLC12A2	5	127518525	rs115686375	A>G	0.113319	0.216387		90	1	0.0111111	1
Novel Loci	SLC12A2	5	127520426		A>G	0.0799042	0.466667		90	1	0.00555556	1
Novel Loci	SLC12A2	5	127522166	rs201680543	C>T	-0.176376	0.0267115	0.27 (0.086, 0.849)	90	1	0.105556	0.589052
Novel Loci	SLC12A2	5	127522543	rs10089	C>T	-0.0675084	0.399858	0.74 (0.377, 1.444)	87	0.966667	0.275862	0.189981
Novel Loci	SLC25A27	6	46620812	rs73471160	G>C	-0.0699162	1		90	1	0.00555556	1
Novel Loci	SLC25A27	6	46621097	rs8427	T>A	-0.00747018	1	0.98 (0.539, 1.75)	90	1	0.444444	0.00994467
Novel Loci	SLC25A27	6	46623683	rs59481745	A>G	-0.0699162	1		90	1	0.00555556	1
Novel Loci	SLC25A27	6	46623696		G>A	-0.0699162	1		90	1	0.00555556	1
Novel Loci	SLC25A27	6	46623698	rs3757241	C>T	-0.0498987	0.5371	0.76 (0.329, 1.729)	90	1	0.15	0.103224
Novel Loci	SLC25A27	6	46626353	rs953062	A>G	0.0412272	0.645581	1.19 (0.65, 2.165)	90	1	0.383333	0.502733
Novel Loci	SLC25A27	6	46626429	rs115890322	G>A	-0.0699162	1		90	1	0.00555556	1
Novel Loci	SLC25A27	6	46630068	rs9381469	G>A	-0.00747018	1	0.98 (0.539, 1.75)	90	1	0.444444	0.832531
Novel Loci	SLC25A27	6	46632594	rs35884480	T>C	0.112938	0.186203	4.75 (0.521, 43.362)	90	1	0.0277778	1
Novel Loci	SLC25A27	6	46636138	rs114443416	A>C	0.0782715	0.488372		86	0.955556	0.00581395	1
Novel Loci	SLC25A27	6	46636519	rs62001873	C>T	-0.0699162	1		90	1	0.00555556	1
Novel Loci	SLC25A27	6	46637907		C>T	-0.0699162	1		90	1	0.00555556	1
Novel Loci	SLC25A27	6	46644193	rs200789941	C>A	-0.0699162	1		90	1	0.00555556	1
Novel Loci	SLC25A27	6	46644452		G>A	-0.0699162	1		90	1	0.00555556	1
Novel Loci	SLC25A27	6	46644524	rs151298041	G>C	-0.0699162	1		90	1	0.00555556	1
Novel Loci	TCF21	6	134210600	rs56412384	G>T	0.185722	0.0225557	4.68 (1.257, 17.363)	90	1	0.0777778	0.421398
Novel Loci	TCF21	6	134210805	rs3777890	C>T	0.00708241	1	1.15 (0.071, 18.588)	90	1	0.0111111	1
Novel Loci	TCF21	6	134211146		C>T	-0.0699162	1		90	1	0.00555556	1
Novel Loci	TCF21	6	134211147		G>C	-0.0699162	1		90	1	0.00555556	1
Novel Loci	TCF21	6	134212768	rs115065336	C>G	-0.131403	0.126186	0.19 (0.022, 1.581)	85	0.944444	0.0411765	0.120563
Novel Loci	MIR3662	6	135300536	rs117905199	T>C	0.0799042	0.466667		90	1	0.00555556	1
Novel Loci	VTA1	6	142468307		T>C	-0.0699162	1		90	1	0.00555556	1
Novel Loci	VTA1	6	142468449	rs2232299	C>G	0.0799042	0.466667		90	1	0.00555556	1
Novel Loci	VTA1	6	142468536	rs2232300	T>A	0.0799042	0.466667		90	1	0.00555556	1
Novel Loci	VTA1	6	142487263	rs225655	T>C	-0.0402911	0.628974	0.84 (0.444, 1.588)	90	1	0.305556	0.0823289
Novel Loci	VTA1	6	142487319	rs113182478	A>T	0.112938	0.186203	4.75 (0.521, 43.362)	90	1	0.0277778	1
Novel Loci	VTA1	6	142487469	rs225656	C>A	-0.0314614	0.763257	0.89 (0.488, 1.591)	90	1	0.433333	0.39251
Novel Loci	VTA1	6	142487686	rs138383797	C>G	0.112767	0.221291		89	0.988889	0.011236	1
Novel Loci	VTA1	6	142489526	rs73574203	T>G	0.0521917	0.599272	2.32 (0.207, 26.022)	90	1	0.0166667	1
Novel Loci	VTA1	6	142489551		T>G	0.0799042	0.466667		90	1	0.00555556	1
Novel Loci	VTA1	6	142489579	rs761155	C>T	-0.142781	0.0682388	0.45 (0.19, 1.039)	89	0.988889	0.162921	0.00972394
Novel Loci	VTA1	6	142490107	rs225661	T>C	-0.0193728	0.875498	0.93 (0.499, 1.709)	88	0.977778	0.363636	0.0198985
Novel Loci	VTA1	6	142490122		G>A	-0.0699162	1		90	1	0.00555556	1
Novel Loci	VTA1	6	142490146	rs6931975	T>C	-0.16123	0.0466527	0.41 (0.175, 0.935)	90	1	0.172222	0.020353
Novel Loci	VTA1	6	142490155		C>T	-0.0699162	1		90	1	0.00555556	1
Novel Loci	VTA1	6	142490181	rs78175842	C>T	-0.0903508	0.373626	0.28 (0.031, 2.53)	90	1	0.0277778	1
Novel Loci	VTA1	6	142490187	rs192870723	T>G	-0.0699162	1		90	1	0.00555556	1
Novel Loci	VTA1	6	142490211	rs11758623	A>T	0.0208696	0.798951	1.16 (0.415, 3.234)	90	1	0.0888889	0.133048
Novel Loci	VTA1	6	142490346	rs72993062	A>T	-0.0699162	1		90	1	0.00555556	1
Novel Loci	VTA1	6	142490361		A>G	0.0799042	0.466667		90	1	0.00555556	1
Novel Loci	VTA1	6	142490381		T>C	0.0799042	0.466667		90	1	0.00555556	1
Novel Loci	VTA1	6	142490540		G>T	0.0799042	0.466667		90	1	0.00555556	1
Novel Loci	VTA1	6	142490673	rs2232301	T>C	-0.141019	0.124157		90	1	0.0222222	1
Novel Loci	VTA1	6	142491446	rs112214939	T>C	-0.0991537	0.499441		90	1	0.0111111	1
Novel Loci	VTA1	6	142491584	rs225663	A>G	-0.0434255	0.640165	0.84 (0.452, 1.54)	90	1	0.355556	0.107542
Novel Loci	VTA1	6	142491729	rs56185739	C>A	-0.0184537	1	0.89 (0.332, 2.357)	89	0.988889	0.101124	0.000231153
Novel Loci	VTA1	6	142519393	rs115325573	T>C	0.0411008	0.735826	1.44 (0.373, 5.558)	83	0.922222	0.0542169	0.0134768
Novel Loci	VTA1	6	142519474		G>A	0.0799042	0.466667		90	1	0.00555556	1
Novel Loci	VTA1	6	142519489	rs72993078	A>G	0.0799042	0.466667		90	1	0.00555556	1
Novel Loci	VTA1	6	142519496	rs2232306	A>G	-0.0991537	0.499441		90	1	0.0111111	1
Novel Loci	VTA1	6	142539982	rs78253200	C>T	-0.111666	0.217196	0.22 (0.026, 1.916)	90	1	0.0333333	0.0823813
Novel Loci	VTA1	6	142540008	rs114226201	T>A	0.0521917	0.599272	2.32 (0.207, 26.022)	90	1	0.0166667	1
Novel Loci	GRHL2	8	102504791	rs141699759	C>T	-0.121781	0.249162		90	1	0.0166667	1
Novel Loci	GRHL2	8	102504974	rs515622	G>C	-0.0496292	0.686488	0.57 (0.101, 3.144)	90	1	0.0333333	1
Novel Loci	GRHL2	8	102540942	rs7003724	C>T	-0.0903508	0.373626	0.28 (0.031, 2.53)	90	1	0.0277778	1
Novel Loci	GRHL2	8	102541302	rs145217297	T>G	-0.0988039	0.501428		86	0.955556	0.0116279	0.00584795
Novel Loci	GRHL2	8	102554777	rs1880635	G>A	0.080057	0.326847	1.41 (0.738, 2.689)	84	0.933333	0.327381	1.18404e-05
Novel Loci	GRHL2	8	102554933	rs111821856	A>G	-0.0654731	0.624176	0.38 (0.039, 3.661)	90	1	0.0222222	1
Novel Loci	GRHL2	8	102555060	rs470801	G>A	-0.0327737	0.685934	0.84 (0.37, 1.88)	90	1	0.155556	0.684945
Novel Loci	GRHL2	8	102555445	rs73701923	C>T	-0.0991537	0.499441		90	1	0.0111111	1
Novel Loci	GRHL2	8	102555474	rs3735709	A>G	-0.0654731	0.624176	0.38 (0.039, 3.661)	90	1	0.0222222	1
Novel Loci	GRHL2	8	102555893	rs111642558	G>A	0.113436	0.192244	2.82 (0.705, 11.268)	90	1	0.0555556	0.232075
Novel Loci	GRHL2	8	102556001	rs7838699	T>C	-0.0225877	1	0.76 (0.124, 4.638)	90	1	0.0277778	1
Novel Loci	GRHL2	8	102570479	rs6981104	T>G	-0.137691	0.120181	0.18 (0.021, 1.468)	86	0.955556	0.0406977	0.119195
Novel Loci	GRHL2	8	102570488	rs146958485	G>A	0.00505036	1	1.1 (0.068, 17.856)	86	0.955556	0.0116279	1
Novel Loci	GRHL2	8	102571013	rs34332949	C>T	0.00708241	1	1.15 (0.071, 18.588)	90	1	0.0111111	1
Novel Loci	GRHL2	8	102574115	rs2000678	A>C	-0.0936634	0.286924	0.37 (0.072, 1.864)	90	1	0.0444444	0.149872
Novel Loci	GRHL2	8	102574658	rs538784	A>G	-0.0396619	0.774106	0.74 (0.231, 2.338)	88	0.977778	0.0738636	0.379683
Novel Loci	GRHL2	8	102611189	rs185375766	G>A	-0.0991537	0.499441		90	1	0.0111111	1
Novel Loci	GRHL2	8	102613418	rs200432210	C>A	-0.0555172	0.683964	0.54 (0.097, 3.031)	82	0.911111	0.0365854	0.0903134
Novel Loci	GRHL2	8	102613443	rs5010126	A>C	-0.0527964	0.572509	0.78 (0.369, 1.632)	81	0.9	0.222222	0.0191723
Novel Loci	GRHL2	8	102631911	rs3779617	G>A	-0.0991537	0.499441		90	1	0.0111111	1
Novel Loci	GRHL2	8	102643660		C>G	-0.0699162	1		90	1	0.00555556	1
Novel Loci	GRHL2	8	102643784	rs74745593	C>T	-0.130561	0.123533	0.19 (0.022, 1.533)	90	1	0.0388889	1
Novel Loci	GRHL2	8	102643978	rs116356794	C>T	-0.0347945	1	0.57 (0.051, 6.36)	90	1	0.0166667	1
Novel Loci	GRHL2	8	102648952		T>C	0.117423	0.181461	4.9 (0.536, 44.718)	87	0.966667	0.0287356	0.0572964
Novel Loci	GRHL2	8	102648973		A>G	-0.069468	1		89	0.988889	0.00561798	1
Novel Loci	GRHL2	8	102649139	rs34550163	G>A	0.0521917	0.599272	2.32 (0.207, 26.022)	90	1	0.0166667	1
Novel Loci	GRHL2	8	102649168	rs142083150	A>G	0.0521917	0.599272	2.32 (0.207, 26.022)	90	1	0.0166667	1
Novel Loci	GRHL2	8	102649191	rs115164415	A>G	0.0521917	0.599272	2.32 (0.207, 26.022)	90	1	0.0166667	1
Novel Loci	GRHL2	8	102649222	rs191641315	C>T	0.0521917	0.599272	2.32 (0.207, 26.022)	90	1	0.0166667	1
Novel Loci	GRHL2	8	102649275	rs146684067	C>G	0.0856187	0.340421	3.52 (0.359, 34.487)	90	1	0.0222222	0.0334249
Novel Loci	GRHL2	8	102649301	rs113141118	G>C	0.0809353	0.465909		88	0.977778	0.00568182	1
Novel Loci	GRHL2	8	102649304	rs2211916	C>T	-0.213566	0.00647963	0.27 (0.102, 0.692)	89	0.988889	0.157303	0.00625492
Novel Loci	GRHL2	8	102656243	rs117815057	G>T	-0.0699162	1		90	1	0.00555556	1
Novel Loci	GRHL2	8	102656317	rs139033830	C>T	-0.0699162	1		90	1	0.00555556	1
Novel Loci	GRHL2	8	102656413	rs34213258	A>G	0.0422403	0.706758	1.55 (0.337, 7.134)	90	1	0.0388889	0.114023
Novel Loci	GRHL2	8	102656470	rs77186832	G>A	0.00693893	1	1.1 (0.152, 7.971)	88	0.977778	0.0227273	0.0341866
Novel Loci	GRHL2	8	102661901	rs142905063	T>A	-0.0699162	1		90	1	0.00555556	1
Novel Loci	GRHL2	8	102678678	rs74337254	T>C	-0.127175	0.247246		86	0.955556	0.0174419	0.0175439
Novel Loci	GRHL2	8	102678798	rs10093032	C>T	-0.0363696	0.649998	0.87 (0.474, 1.568)	90	1	0.4	0.511751
Novel Loci	GRHL2	8	102678859	rs61732855	G>C	0.0799042	0.466667		90	1	0.00555556	1
Novel Loci	GRHL2	8	102678972	rs3735713	G>A	-0.0363696	0.649998	0.87 (0.474, 1.568)	90	1	0.4	0.511751
Novel Loci	GRHL2	8	102679054	rs115933929	C>T	-0.0347945	1	0.57 (0.051, 6.36)	90	1	0.0166667	1
Novel Loci	GRHL2	8	102679141		C>G	0.117297	0.219277		83	0.922222	0.0120482	0.00606061
Novel Loci	NUDT2	9	34338893	rs116357346	C>G	-0.0324102	0.752628	0.75 (0.205, 2.754)	90	1	0.0555556	0.232075
Novel Loci	NUDT2	9	34338918	rs76223630	C>T	0.0799042	0.466667		90	1	0.00555556	1
Novel Loci	NUDT2	9	34343281	rs200364521	C>G	-0.0472456	0.636811	0.74 (0.286, 1.9)	90	1	0.111111	0.591605
Novel Loci	ALG2	9	101980020		T>C	0.0813284	0.460674		89	0.988889	0.00561798	1
Novel Loci	ALG2	9	101980367	rs35626507	A>G	0.13648	0.0989585	6.02 (0.689, 52.541)	90	1	0.0333333	0.0823813
Novel Loci	ALG2	9	101980707	rs62562374	A>G	0.0799042	0.466667		90	1	0.00555556	1
Novel Loci	ALG2	9	101981099		A>G	0.112767	0.221291		89	0.988889	0.011236	1
Novel Loci	ALG2	9	101983109		G>A	0.0799042	0.466667		90	1	0.00555556	1
Novel Loci	ALG2	9	101983180	rs12555763	A>T	0.0799042	0.466667		90	1	0.00555556	1
Novel Loci	ALG2	9	101983182	rs12554447	C>T	0.0799042	0.466667		90	1	0.00555556	1
Novel Loci	ALG2	9	101983823		C>T	0.0799042	0.466667		90	1	0.00555556	1
Novel Loci	ALG2	9	101984048	rs35055733	G>C	0.113319	0.216387		90	1	0.0111111	1
Novel Loci	ALG2	9	101984093	rs61744789	G>C	-0.0699162	1		90	1	0.00555556	1
Novel Loci	ALG2	9	101984146	rs11545137	A>G	0.13648	0.0989585	6.02 (0.689, 52.541)	90	1	0.0333333	0.0823813
Novel Loci	ALG2	9	101984147	rs7023652	G>C	0.139178	0.0996841		90	1	0.0166667	1
Novel Loci	CARD9	9	139258462	rs1135314	A>G	-0.164344	0.0352357	0.52 (0.281, 0.931)	90	1	0.444444	0.0868465
Novel Loci	CARD9	9	139258967		C>T	0.0799042	0.466667		90	1	0.00555556	1
Novel Loci	CARD9	9	139259033	rs114929636	G>C	-0.141019	0.124157		90	1	0.0222222	1
Novel Loci	CARD9	9	139259521	rs137910953	G>A	0.00708241	1	1.15 (0.071, 18.588)	90	1	0.0111111	1
Novel Loci	CARD9	9	139259530		C>T	-0.0991537	0.499441		90	1	0.0111111	1
Novel Loci	CARD9	9	139259538	rs183730580	G>C	-0.0699162	1		90	1	0.00555556	1
Novel Loci	CARD9	9	139259542	rs116038396	G>A	0.0799042	0.466667		90	1	0.00555556	1
Novel Loci	CARD9	9	139259644	rs138344913	C>T	-0.0699162	1		90	1	0.00555556	1
Novel Loci	CARD9	9	139259654	rs144348041	C>G	-0.0699162	1		90	1	0.00555556	1
Novel Loci	CARD9	9	139259655	rs140362628	C>T	-0.0699162	1		90	1	0.00555556	1
Novel Loci	CARD9	9	139261086	rs10781496	G>A	0.231755	0.00270248	2.58 (1.411, 4.704)	90	1	0.483333	0.0944974
Novel Loci	CARD9	9	139261175		C>T	-0.0699162	1		90	1	0.00555556	1
Novel Loci	CARD9	9	139261236	rs61744202	G>A	-0.121781	0.249162		90	1	0.0166667	1
Novel Loci	CARD9	9	139261933	rs3812555	C>T	-0.186889	0.0194314	0.46 (0.244, 0.853)	88	0.977778	0.380682	0.0227902
Novel Loci	CARD9	9	139261956		G>A	0.0799042	0.466667		90	1	0.00555556	1
Novel Loci	CARD9	9	139261991	rs3812556	A>G	-0.0690705	0.440793	0.7 (0.323, 1.503)	90	1	0.183333	0.28637
Novel Loci	CARD9	9	139262146		C>T	0.0799042	0.466667		90	1	0.00555556	1
Novel Loci	CARD9	9	139262205	rs3124993	C>G	0.113319	0.216387		90	1	0.0111111	1
Novel Loci	CARD9	9	139262572	rs138040332	C>T	-0.0729941	1		86	0.955556	0.00581395	1
Novel Loci	CARD9	9	139264393	rs144114150	T>C	-0.0699162	1		90	1	0.00555556	1
Novel Loci	CARD9	9	139264678	rs79021761	G>A	0.082413	0.45977		87	0.966667	0.00574713	1
Novel Loci	CARD9	9	139264691	rs73670238	C>T	0.00870442	1	1.18 (0.073, 19.129)	87	0.966667	0.0114943	1
Novel Loci	CARD9	9	139264827	rs115057256	C>T	-0.0699162	1		90	1	0.00555556	1
Novel Loci	CARD9	9	139264888	rs114895119	T>A	-0.0699162	1		90	1	0.00555556	1
Novel Loci	CARD9	9	139265088	rs59902911	C>T	-0.130561	0.123533	0.19 (0.022, 1.533)	90	1	0.0388889	1
Novel Loci	CARD9	9	139265230		C>T	-0.0699162	1		90	1	0.00555556	1
Novel Loci	CARD9	9	139265596	rs34971035	G>A	0.0799042	0.466667		90	1	0.00555556	1
Novel Loci	CARD9	9	139265801	rs115131813	C>T	-0.178256	0.0207507	0.12 (0.015, 0.94)	90	1	0.0555556	0.232075
Novel Loci	CARD9	9	139265870	rs11145769	G>A	-0.130561	0.123533	0.19 (0.022, 1.533)	90	1	0.0388889	1
Novel Loci	CARD9	9	139266405	rs10781499	A>G	0.19901	0.0108794	2.25 (1.235, 4.081)	90	1	0.488889	0.672889
Novel Loci	CARD9	9	139266496	rs4077515	T>C	0.176733	0.0247416	2.05 (1.129, 3.71)	90	1	0.488889	1
Novel Loci	CARD9	9	139266581		G>A	-0.105324	0.497668		85	0.944444	0.0117647	1
Novel Loci	RP11-383C5.3	10	127371814	rs182050243	T>C	0.116888	0.209953		87	0.966667	0.0114943	1
Novel Loci	CTAGE7P	10	131904286	rs61749960	G>A	0.0835882	0.292886	1.82 (0.618, 5.349)	86	0.955556	0.0872093	0.0131393
Novel Loci	CTAGE7P	10	131905627	rs141751714	T>C	0.11667	0.224675		82	0.911111	0.0121951	1
Novel Loci	MRVI1-AS1	11	10580431	rs140431627	A>C	0.0799042	0.466667		90	1	0.00555556	1
Novel Loci	MRVI1-AS1	11	10580448	rs184099068	G>C	-0.0699162	1		90	1	0.00555556	1
Novel Loci	MRVI1-AS1	11	10580513	rs113413732	A>G	-0.0699162	1		90	1	0.00555556	1
Novel Loci	MRVI1-AS1	11	10580636	rs74836380	T>G	-0.158114	0.0617901		90	1	0.0277778	1
Novel Loci	MRVI1-AS1	11	10580684	rs7948666	C>T	-0.0936634	0.286924	0.37 (0.072, 1.864)	90	1	0.0444444	1
Novel Loci	MRVI1-AS1	11	10581207		T>C	-0.0764384	1		82	0.911111	0.00609756	1
Novel Loci	MRVI1-AS1	11	10581217	rs17403795	G>A	0.194645	0.0138021	3.78 (1.296, 11.004)	87	0.966667	0.109195	0.256351
Novel Loci	MRVI1-AS1	11	10582104	rs16907980	G>A	-0.121781	0.249162		90	1	0.0166667	1
Novel Loci	MRVI1-AS1	11	10582235	rs149287979	C>T	-0.0699162	1		90	1	0.00555556	1
Novel Loci	MRVI1-AS1	11	10585387	rs17403977	G>C	0.217538	0.00686234	5.59 (1.533, 20.39)	87	0.966667	0.091954	1
Novel Loci	MRVI1-AS1	11	10585464	rs16907986	G>T	-0.0936634	0.286924	0.37 (0.072, 1.864)	90	1	0.0444444	1
Novel Loci	MRVI1-AS1	11	10585981	rs148639292	T>C	-0.0699162	1		90	1	0.00555556	1
Novel Loci	MRVI1-AS1	11	10586026		A>G	0.00708241	1	1.15 (0.071, 18.588)	90	1	0.0111111	1
Novel Loci	MRVI1-AS1	11	10586102	rs116138106	T>C	0.0844199	0.348626	3.38 (0.345, 33.156)	86	0.955556	0.0232558	0.0349839
Novel Loci	MRVI1-AS1	11	10589967	rs148451291	C>T	0.0799042	0.466667		90	1	0.00555556	1
Novel Loci	MRVI1-AS1	11	10590129	rs77708162	A>G	0.0521917	0.599272	2.32 (0.207, 26.022)	90	1	0.0166667	1
Novel Loci	MRVI1-AS1	11	10590143	rs144105194	T>C	0.0799042	0.466667		90	1	0.00555556	1
Novel Loci	MRVI1-AS1	11	10590225	rs77514239	C>T	0.0799042	0.466667		90	1	0.00555556	1
Novel Loci	MRVI1-AS1	11	10598229	rs1364738	A>C	0.203265	0.0124271	3.64 (1.36, 9.729)	88	0.977778	0.130682	0.00487935
Novel Loci	MRVI1-AS1	11	10601828	rs77541067	T>C	-0.114209	0.182359	0.33 (0.065, 1.598)	81	0.9	0.0555556	0.209148
Novel Loci	MRVI1-AS1	11	10601839		C>T	-0.0725238	1		85	0.944444	0.00588235	1
Novel Loci	MRVI1-AS1	11	10601931	rs76857254	G>A	0.20787	0.00609784	4.6 (1.451, 14.585)	90	1	0.1	0.592015
Novel Loci	MRVI1-AS1	11	10602235	rs188074486	A>C	-0.0699162	1		90	1	0.00555556	1
Novel Loci	MRVI1-AS1	11	10602324	rs61892971	T>C	0.111618	0.231613		87	0.966667	0.0114943	0.00578035
Novel Loci	MRVI1-AS1	11	10603470		C>T	0.0799042	0.466667		90	1	0.00555556	1
Novel Loci	MRVI1-AS1	11	10603552	rs114429608	T>C	0.180702	0.0207355		90	1	0.0277778	1
Novel Loci	MRVI1-AS1	11	10603582	rs75642969	G>C	0.255519	0.000755202	5.32 (1.89, 14.981)	90	1	0.133333	1
Novel Loci	MRVI1-AS1	11	10603611		G>A	0.00708241	1	1.15 (0.071, 18.588)	90	1	0.0111111	1
Novel Loci	MRVI1-AS1	11	10603648	rs2288236	A>G	-0.01977	0.868778	0.92 (0.478, 1.756)	90	1	0.283333	0.434006
Novel Loci	MRVI1-AS1	11	10603695	rs144331567	T>G	0.0791107	0.477273		88	0.977778	0.00568182	1
Novel Loci	MRVI1-AS1	11	10603710	rs75913114	T>C	0.223574	0.00517892	4.42 (1.55, 12.577)	88	0.977778	0.125	0.615347
Novel Loci	MRVI1-AS1	11	10613270	rs111374991	C>T	0.00708241	1	1.15 (0.071, 18.588)	90	1	0.0111111	1
Novel Loci	MRVI1-AS1	11	10614911	rs3741033	C>G	-0.0265683	0.742732	0.89 (0.463, 1.707)	89	0.988889	0.286517	0.00126957
Novel Loci	MRVI1-AS1	11	10614913	rs72862310	A>G	-0.0363453	1	0.56 (0.05, 6.225)	89	0.988889	0.0168539	1
Novel Loci	MRVI1-AS1	11	10615200	rs116034943	G>T	0.0799042	0.466667		90	1	0.00555556	1
Novel Loci	MRVI1-AS1	11	10615257	rs117131664	G>T	0.112938	0.186203	4.75 (0.521, 43.362)	90	1	0.0277778	1
Novel Loci	MRVI1-AS1	11	10615355	rs114758648	G>A	0.122322	0.176806	5.06 (0.553, 46.226)	84	0.933333	0.0297619	0.0593359
Novel Loci	MRVI1-AS1	11	10615473	rs7126245	T>C	-0.0307414	0.755301	0.89 (0.478, 1.629)	85	0.944444	0.405882	4.94603e-05
Novel Loci	QSER1	11	32953222	rs74553216	A>G	-0.0991537	0.499441		90	1	0.0111111	1
Novel Loci	QSER1	11	32954344	rs1022586	A>G	-0.0225877	1	0.76 (0.124, 4.638)	90	1	0.0277778	1
Novel Loci	QSER1	11	32954364	rs183558161	G>A	0.0799042	0.466667		90	1	0.00555556	1
Novel Loci	QSER1	11	32954693	rs200945717	A>C	-0.0991537	0.499441		90	1	0.0111111	0.00558659
Novel Loci	QSER1	11	32955122	rs2297781	A>G	0.107143	0.230561	2.43 (0.702, 8.351)	90	1	0.0666667	1
Novel Loci	QSER1	11	32955882	rs200018397	G>C	-0.0699162	1		90	1	0.00555556	1
Novel Loci	QSER1	11	32956244	rs7940077	G>A	-0.0225877	1	0.76 (0.124, 4.638)	90	1	0.0277778	1
Novel Loci	QSER1	11	32956492	rs62618693	C>T	0.113319	0.216387		90	1	0.0111111	1
Novel Loci	QSER1	11	32956620	rs7481878	G>A	-0.0257172	0.863183	0.89 (0.451, 1.749)	90	1	0.25	0.783147
Novel Loci	QSER1	11	32975333	rs7395190	G>T	-0.0465352	0.585821	0.8 (0.388, 1.654)	84	0.933333	0.232143	0.0109596
Novel Loci	QSER1	11	32975427		G>C	-0.0699162	1		90	1	0.00555556	1
Novel Loci	QSER1	11	32975641	rs75682354	G>A	-0.0654731	0.624176	0.38 (0.039, 3.661)	90	1	0.0222222	0.0334249
Novel Loci	QSER1	11	32975807	rs115993935	G>A	0.161165	0.0456181		90	1	0.0222222	1
Novel Loci	QSER1	11	32975885	rs117036265	T>C	-0.0347945	1	0.57 (0.051, 6.36)	90	1	0.0166667	1
Novel Loci	QSER1	11	32977008	rs75423226	G>A	-0.0654731	0.624176	0.38 (0.039, 3.661)	90	1	0.0222222	0.0334249
Novel Loci	QSER1	11	32977028	rs74893802	T>C	-0.0640832	0.625458	0.39 (0.04, 3.752)	89	0.988889	0.0224719	0.0338015
Novel Loci	QSER1	11	32979628	rs200024758	T>C	-0.0699162	1		90	1	0.00555556	1
Novel Loci	QSER1	11	32979706	rs75443466	C>T	-0.0699162	1		90	1	0.00555556	1
Novel Loci	QSER1	11	32987665	rs75737417	T>G	-0.0693893	0.622261	0.36 (0.037, 3.505)	88	0.977778	0.0227273	0.0341866
Novel Loci	QSER1	11	32987860	rs200484206	G>A	-0.0699162	1		90	1	0.00555556	1
Novel Loci	QSER1	11	32990519	rs190672471	T>C	-0.0699162	1		90	1	0.00555556	1
Novel Loci	QSER1	11	32990680	rs12293579	A>G	0.0521917	0.599272	2.32 (0.207, 26.022)	90	1	0.0166667	1
Novel Loci	QSER1	11	32990842	rs6416072	T>G	0.135402	0.141363	3.95 (0.773, 20.129)	85	0.944444	0.0470588	0.00726077
Novel Loci	QSER1	11	32994833		C>T	-0.0991537	0.499441		90	1	0.0111111	0.00558659
Novel Loci	QSER1	11	32994914	rs200356060	G>T	0.0799042	0.466667		90	1	0.00555556	1
Novel Loci	QSER1	11	32996805	rs11032076	C>T	-0.0637552	0.420569	0.62 (0.197, 1.904)	90	1	0.0777778	0.0794975
Novel Loci	KCTD14	11	77727981		C>T	0.0799042	0.466667		90	1	0.00555556	1
Novel Loci	KCTD14	11	77728365		G>A	0.0799042	0.466667		90	1	0.00555556	1
Novel Loci	KCTD14	11	77734209	rs11237362	C>T	-0.144562	0.0569262	0.54 (0.28, 1.011)	90	1	0.322222	0.809437
Novel Loci	KCTD14	11	77734294	rs78436350	A>T	-0.213913	0.00380108	0.15 (0.032, 0.649)	90	1	0.0888889	0.51836
Novel Loci	KCTD14	11	77734371	rs12420553	G>A	0.166802	0.0273662	2.17 (1.093, 4.296)	90	1	0.255556	1
Novel Loci	KCTD14	11	77734438	rs115978465	A>G	0.0100728	1	1.15 (0.158, 8.322)	90	1	0.0222222	1
Novel Loci	KCTD14	11	77749855	rs9783329	G>A	0.0451754	0.66546	1.75 (0.284, 10.677)	90	1	0.0277778	1
Novel Loci	KCTD14	11	77749875	rs142200573	G>T	0.0799042	0.466667		90	1	0.00555556	1
Novel Loci	KCTD14	11	77749904	rs184182997	A>C	0.00708241	1	1.15 (0.071, 18.588)	90	1	0.0111111	1
Novel Loci	SNORA2C	12	49048212		A>G	0.0799042	0.466667		90	1	0.00555556	1
Novel Loci	USP12	13	27645416	rs73155860	C>A	-0.0407274	1	0.54 (0.048, 5.992)	81	0.9	0.0185185	1
Novel Loci	USP12	13	27661725	rs7993065	A>G	-0.350334	6.27653e-06	0.23 (0.118, 0.436)	85	0.944444	0.458824	0.0021289
Novel Loci	USP12	13	27661803	rs143137464	G>A	0.0813284	0.460674		89	0.988889	0.00561798	1
Novel Loci	USP12	13	27661832	rs56210732	T>C	-0.00973859	1	0.92 (0.238, 3.534)	86	0.955556	0.0523256	1
Novel Loci	USP12	13	27664139	rs41300570	A>T	-0.149139	0.0618349	0.24 (0.049, 1.099)	89	0.988889	0.0617978	0.280048
Novel Loci	USP12	13	27691866	rs202216441	C>G	0.0799042	0.466667		90	1	0.00555556	1
Novel Loci	USP12	13	27691940	rs73497395	G>A	-0.173702	0.030709		90	1	0.0333333	0.0823813
Novel Loci	USP12	13	27691973	rs182062908	C>T	0.0521917	0.599272	2.32 (0.207, 26.022)	90	1	0.0166667	1
Novel Loci	SMIM2-AS1	13	44717730	rs9567375	G>A	-0.0464458	0.550427	0.78 (0.347, 1.733)	90	1	0.161111	0.0463834
Novel Loci	SMIM2-AS1	13	44717738	rs202079374	T>G	0.0276931	0.763776	1.12 (0.619, 2.02)	89	0.988889	0.460674	0.0329106
Novel Loci	SMIM2-AS1	13	44717742	rs76367685	C>T	0.0503049	0.547755	1.23 (0.678, 2.213)	89	0.988889	0.460674	0.0884007
Novel Loci	SMIM2-AS1	13	44717798		A>C	0.0799042	0.466667		90	1	0.00555556	1
Novel Loci	RNASE12	14	21058423	rs150792363	G>C	0.0809353	0.465909		88	0.977778	0.00568182	1
Novel Loci	RNASE12	14	21058425	rs3827902	G>T	0.0322162	0.698965	1.19 (0.55, 2.544)	88	0.977778	0.181818	0.469917
Novel Loci	RNASE12	14	21058595	rs139738151	G>A	0.0799042	0.466667		90	1	0.00555556	1
Novel Loci	RNASE12	14	21058902	rs41317318	G>A	-0.0393107	0.664153	0.8 (0.332, 1.89)	90	1	0.133333	0.351372
Novel Loci	RNASE8	14	21526079	rs12437266	C>T	-0.00148515	1	1 (0.554, 1.786)	90	1	0.488889	0.296597
Novel Loci	RNASE8	14	21526373	rs112589920	G>A	0.0799042	0.466667		90	1	0.00555556	1
Novel Loci	YLPM1	14	75230223	rs200901050	A>G	-0.0828025	0.316585	0.57 (0.2, 1.614)	84	0.933333	0.10119	0.186423
Novel Loci	YLPM1	14	75230308	rs200503260	C>T	-0.0991537	0.499441		90	1	0.0111111	1
Novel Loci	YLPM1	14	75230837	rs12885527	A>G	-0.129641	0.107407	0.27 (0.056, 1.301)	90	1	0.0555556	1
Novel Loci	YLPM1	14	75230953	rs45599947	C>T	0.0162051	1	1.16 (0.322, 4.126)	90	1	0.0555556	0.232075
Novel Loci	YLPM1	14	75231097	rs28394694	C>T	-0.121781	0.249162		90	1	0.0166667	1
Novel Loci	YLPM1	14	75231103	rs35864887	G>A	-0.129641	0.107407	0.27 (0.056, 1.301)	90	1	0.0555556	1
Novel Loci	YLPM1	14	75245002	rs2359237	G>A	0.0290929	0.762338	1.13 (0.621, 2.038)	88	0.977778	0.471591	0.292129
Novel Loci	YLPM1	14	75245215	rs142846161	G>A	0.0799042	0.466667		90	1	0.00555556	1
Novel Loci	YLPM1	14	75245262	rs77448538	C>A	0.00708241	1	1.15 (0.071, 18.588)	90	1	0.0111111	1
Novel Loci	YLPM1	14	75245368	rs57404741	C>T	-0.111061	0.172784	0.5 (0.19, 1.27)	90	1	0.122222	1
Novel Loci	YLPM1	14	75247928	rs143398457	T>C	-0.124242	0.249286		86	0.955556	0.0174419	0.0175439
Novel Loci	YLPM1	14	75247993	rs145817774	C>A	0.0799042	0.466667		90	1	0.00555556	1
Novel Loci	YLPM1	14	75248101	rs138920894	A>T	-0.0991537	0.499441		90	1	0.0111111	1
Novel Loci	YLPM1	14	75248312	rs77921745	A>G	-0.0699162	1		90	1	0.00555556	1
Novel Loci	YLPM1	14	75248652	rs45617140	C>G	0.0521917	0.599272	2.32 (0.207, 26.022)	90	1	0.0166667	1
Novel Loci	YLPM1	14	75248669	rs2287401	G>T	-0.111061	0.172784	0.5 (0.19, 1.27)	90	1	0.122222	1
Novel Loci	YLPM1	14	75264265	rs3742792	C>A	0.00708241	1	1.15 (0.071, 18.588)	90	1	0.0111111	1
Novel Loci	YLPM1	14	75265173		G>A	0.0799042	0.466667		90	1	0.00555556	1
Novel Loci	YLPM1	14	75265235		C>T	0.0799042	0.466667		90	1	0.00555556	1
Novel Loci	YLPM1	14	75265343	rs200021043	C>T	0.00708241	1	1.15 (0.071, 18.588)	90	1	0.0111111	1
Novel Loci	YLPM1	14	75266263	rs115674060	C>G	-0.0347945	1	0.57 (0.051, 6.36)	90	1	0.0166667	1
Novel Loci	YLPM1	14	75269480		C>G	-0.0737812	1		84	0.933333	0.00595238	1
Novel Loci	YLPM1	14	75275922	rs77648404	G>T	0.0125475	0.875958	1.06 (0.569, 1.958)	90	1	0.338889	1.54366e-07
Novel Loci	YLPM1	14	75275937		G>T	0	1	1 (0.347, 2.885)	90	1	0.0833333	1
Novel Loci	YLPM1	14	75276079	rs957345	C>G	0.0625	0.454944	1.29 (0.715, 2.315)	90	1	0.466667	0.395815
Novel Loci	YLPM1	14	75276118	rs117142821	C>A	-0.0699162	1		90	1	0.00555556	1
Novel Loci	YLPM1	14	75276176	rs139645102	G>C	-0.0699162	1		90	1	0.00555556	1
Novel Loci	YLPM1	14	75278118	rs111795889	C>G	-0.161165	0.0335578	0.26 (0.071, 0.953)	90	1	0.0833333	0.104213
Novel Loci	YLPM1	14	75278181	rs12896360	C>A	0.0225877	0.764539	1.1 (0.606, 1.986)	90	1	0.416667	0.384423
Novel Loci	YLPM1	14	75278211	rs12588415	G>A	-0.0534611	0.516735	0.8 (0.416, 1.504)	90	1	0.3	0.622195
Novel Loci	YLPM1	14	75278228	rs75071613	A>G	-0.0347945	1	0.57 (0.051, 6.36)	90	1	0.0166667	1
Novel Loci	YLPM1	14	75278302	rs8022046	A>G	0.116642	0.142791	1.67 (0.877, 3.169)	90	1	0.3	1
Novel Loci	YLPM1	14	75278458	rs200723145	T>C	-0.0699162	1		90	1	0.00555556	1
Novel Loci	YLPM1	14	75278510	rs58610699	G>A	0.00870442	1	1.18 (0.073, 19.129)	87	0.966667	0.0114943	1
Novel Loci	YLPM1	14	75279262	rs116902279	G>T	0.00708241	1	1.15 (0.071, 18.588)	90	1	0.0111111	1
Novel Loci	YLPM1	14	75279395	rs2302834	A>T	0.116642	0.142791	1.67 (0.877, 3.169)	90	1	0.3	1
Novel Loci	YLPM1	14	75279461	rs2302835	G>A	-0.161165	0.0335578	0.26 (0.071, 0.953)	90	1	0.0833333	0.104213
Novel Loci	YLPM1	14	75279493	rs3815629	C>T	-0.0810255	0.341125	0.48 (0.118, 1.883)	90	1	0.0555556	1
Novel Loci	YLPM1	14	75282883		T>G	-0.0699162	1		90	1	0.00555556	1
Novel Loci	YLPM1	14	75282889		G>T	0.0124073	1	1.15 (0.226, 5.848)	90	1	0.0333333	1
Novel Loci	YLPM1	14	75283436	rs2287408	A>G	-0.174783	0.0328797	0.24 (0.065, 0.861)	90	1	0.0888889	0.0177082
Novel Loci	YLPM1	14	75296004		C>T	-0.0699162	1		90	1	0.00555556	1
Novel Loci	C14orf80	14	105957446	rs76864584	G>A	-0.0936634	0.286924	0.37 (0.072, 1.864)	90	1	0.0444444	0.00647699
Novel Loci	C14orf80	14	105957512	rs115896717	G>A	0.0799042	0.466667		90	1	0.00555556	1
Novel Loci	C14orf80	14	105957891	rs115066186	G>A	-0.067651	0.467893	0.64 (0.239, 1.7)	90	1	0.105556	0.242991
Novel Loci	C14orf80	14	105958034		C>G	0.00708241	1	1.15 (0.071, 18.588)	90	1	0.0111111	1
Novel Loci	C14orf80	14	105958069		T>C	-0.0699162	1		90	1	0.00555556	1
Novel Loci	C14orf80	14	105958363	rs149971054	C>G	0.113319	0.216387		90	1	0.0111111	1
Novel Loci	C14orf80	14	105958393	rs145100366	G>T	0.139178	0.0996841		90	1	0.0166667	1
Novel Loci	C14orf80	14	105958456	rs181709041	G>A	-0.0347945	1	0.57 (0.051, 6.36)	90	1	0.0166667	1
Novel Loci	C14orf80	14	105958845	rs79585924	C>A	-0.0994791	0.500365		87	0.966667	0.0114943	1
Novel Loci	C14orf80	14	105958957	rs112340345	G>A	0.0799042	0.466667		90	1	0.00555556	1
Novel Loci	C14orf80	14	105958982		C>T	-0.0699162	1		90	1	0.00555556	1
Novel Loci	C14orf80	14	105959111		C>T	0.0799042	0.466667		90	1	0.00555556	1
Novel Loci	C14orf80	14	105959124		G>A	0.0799042	0.466667		90	1	0.00555556	1
Novel Loci	C14orf80	14	105960082	rs113202513	G>A	0.0521917	0.599272	2.32 (0.207, 26.022)	90	1	0.0166667	1
Novel Loci	C14orf80	14	105960202	rs147865275	G>A	0.0799042	0.466667		90	1	0.00555556	1
Novel Loci	C14orf80	14	105960242	rs80086621	T>C	-0.0118114	1	0.93 (0.365, 2.36)	90	1	0.111111	0.0694229
Novel Loci	C14orf80	14	105962130		G>C	-0.0708288	1		85	0.944444	0.00588235	1
Novel Loci	C14orf80	14	105962227	rs113070134	C>T	-0.0699162	1		90	1	0.00555556	1
Novel Loci	C14orf80	14	105962234	rs7494350	C>T	0.0208696	0.798951	1.16 (0.415, 3.234)	90	1	0.0888889	1
Novel Loci	C14orf80	14	105962369	rs7494717	G>A	-0.0148478	1	0.91 (0.34, 2.412)	90	1	0.1	0.592015
Novel Loci	C14orf80	14	105963700	rs80142487	C>T	0.0521917	0.599272	2.32 (0.207, 26.022)	90	1	0.0166667	1
Novel Loci	C14orf80	14	105963890	rs145196075	G>C	-0.0699162	1		90	1	0.00555556	1
Novel Loci	C14orf80	14	105963944	rs4983426	T>C	0.108193	0.163565	1.58 (0.853, 2.898)	90	1	0.361111	0.0659918
Novel Loci	C14orf80	14	105963945	rs4983427	C>T	0.108193	0.163565	1.58 (0.853, 2.898)	90	1	0.361111	0.0659918
Novel Loci	C14orf80	14	105963958		C>T	0.0799042	0.466667		90	1	0.00555556	1
Novel Loci	C14orf80	14	105964342	rs75762908	A>G	-0.0903508	0.373626	0.28 (0.031, 2.53)	90	1	0.0277778	1
Novel Loci	C14orf80	14	105965102	rs34137879	G>A	0.13648	0.0989585	6.02 (0.689, 52.541)	90	1	0.0333333	1
Novel Loci	C14orf80	14	105965242		G>A	0.0799042	0.466667		90	1	0.00555556	1
Novel Loci	C14orf80	14	105965289	rs112174320	T>C	0.0799042	0.466667		90	1	0.00555556	1
Novel Loci	C14orf80	14	105965372	rs1130309	G>A	0.228922	0.00264117	4.62 (1.623, 13.143)	90	1	0.122222	0.611994
Novel Loci	C14orf80	14	105965462	rs112912693	A>G	0.00708241	1	1.15 (0.071, 18.588)	90	1	0.0111111	1
Novel Loci	C14orf80	14	105965488	rs75392201	G>C	-0.116826	0.213622	0.21 (0.024, 1.833)	88	0.977778	0.0340909	0.0842308
Novel Loci	C14orf80	14	105965532	rs74091210	G>A	0.0924278	0.286471	1.67 (0.716, 3.885)	83	0.922222	0.156627	7.80847e-07
Novel Loci	TMEM121	14	105995123	rs148365469	G>A	0.00577952	1	1.06 (0.293, 3.769)	86	0.955556	0.0581395	0.0205124
Novel Loci	TMEM121	14	105995534	rs79790529	G>A	0.0799042	0.466667		90	1	0.00555556	1
Novel Loci	TMEM121	14	105996119	rs79647036	C>T	0.0799042	0.466667		90	1	0.00555556	1
Novel Loci	TMEM121	14	105996197		G>A	0.0799042	0.466667		90	1	0.00555556	1
Novel Loci	SRP14	15	40328575	rs7535	C>G	0.154852	0.0436778	3.04 (1.022, 9.006)	90	1	0.0944444	1
Novel Loci	SRP14	15	40328597		T>G	0.119523	0.114782	1.91 (0.86, 4.243)	90	1	0.166667	0.117176
Novel Loci	SRP14	15	40328665	rs8208	G>A	0.095315	0.231619	1.47 (0.815, 2.648)	90	1	0.461111	1
Novel Loci	SRP14	15	40328718	rs7179904	A>G	0.0799042	0.466667		90	1	0.00555556	1
Novel Loci	SRP14	15	40329024	rs141574248	G>A	-0.123771	0.248143		89	0.988889	0.0168539	0.0169492
Novel Loci	SRP14	15	40329033	rs2291619	G>A	0.0422403	0.706758	1.55 (0.337, 7.134)	90	1	0.0388889	1
Novel Loci	SRP14	15	40329305	rs147032337	G>A	-0.0991537	0.499441		90	1	0.0111111	1
Novel Loci	SRP14	15	40329311	rs66526556	C>T	0.0799042	0.466667		90	1	0.00555556	1
Novel Loci	SRP14	15	40329481	rs79490094	A>G	0.0805823	0.295491	1.8 (0.613, 5.288)	90	1	0.0833333	1
Novel Loci	SRP14	15	40329613	rs72731412	T>C	-0.0355399	0.799411	0.79 (0.284, 2.155)	90	1	0.0944444	0.565349
Novel Loci	SRP14	15	40330518	rs1059395	T>G	-0.0815565	0.340834	0.66 (0.305, 1.404)	90	1	0.188889	0.293879
Novel Loci	SRP14	15	40330564	rs7321	T>C	0.0684464	0.475894	1.97 (0.455, 8.47)	90	1	0.0444444	1
Novel Loci	SRP14	15	40330629	rs8041057	C>T	0.13079	0.0999564	1.7 (0.939, 3.061)	90	1	0.477778	0.834948
Novel Loci	SRP14	15	40330693	rs937215	T>C	0.0124073	1	1.15 (0.226, 5.848)	90	1	0.0333333	1
Novel Loci	SRP14	15	40330708		C>G	-0.0699162	1		90	1	0.00555556	1
Novel Loci	SRP14	15	40331126	rs188120352	A>T	0.0799042	0.466667		90	1	0.00555556	1
Novel Loci	SRP14	15	40331151		T>C	-0.0699162	1		90	1	0.00555556	1
Novel Loci	SRP14	15	40331202	rs62621371	C>T	-0.0699162	1		90	1	0.00555556	1
Novel Loci	SRP14	15	40331284		C>T	-0.010219	1	0.91 (0.237, 3.506)	90	1	0.05	1
Novel Loci	MIR6769A	16	4721345		C>T	0.0799042	0.466667		90	1	0.00555556	1
Novel Loci	MIR6769A	16	4721353	rs115873109	A>G	0.0799042	0.466667		90	1	0.00555556	1
Novel Loci	MIR5010	17	40666264		C>T	0.0799042	0.466667		90	1	0.00555556	1
Novel Loci	MIR6784	17	43191771	rs147990399	G>A	0.0828079	0.454545		88	0.977778	0.00568182	1
Novel Loci	ARMC7	17	73106432	rs74697881	C>T	-0.121781	0.249162		90	1	0.0166667	1
Novel Loci	ARMC7	17	73106604	rs146536302	C>A	-0.0699162	1		90	1	0.00555556	1
Novel Loci	ARMC7	17	73110144	rs1531565	G>T	0.0103941	1	1.05 (0.581, 1.873)	90	1	0.494444	0.676514
Novel Loci	ARMC7	17	73110188	rs73995779	G>A	0.0521917	0.599272	2.32 (0.207, 26.022)	90	1	0.0166667	1
Novel Loci	ARMC7	17	73110279	rs1531564	T>C	-0.00446429	1	0.99 (0.547, 1.767)	90	1	0.466667	0.835264
Novel Loci	ARMC7	17	73124692	rs2291028	C>T	-0.0652136	0.406845	0.75 (0.386, 1.452)	87	0.966667	0.287356	0.016613
Novel Loci	ARMC7	17	73124825	rs188117376	G>A	-0.0699162	1		90	1	0.00555556	1
Novel Loci	ARMC7	17	73124925	rs113871549	G>A	0.0799042	0.466667		90	1	0.00555556	1
Novel Loci	ARMC7	17	73124996	rs34338273	G>A	-0.0654731	0.624176	0.38 (0.039, 3.661)	90	1	0.0222222	1
Novel Loci	ARMC7	17	73125047	rs139544831	C>T	-0.0699162	1		90	1	0.00555556	1
Novel Loci	ARMC7	17	73125048	rs113032142	G>A	0.0799042	0.466667		90	1	0.00555556	1
Novel Loci	ARMC7	17	73125113	rs139709035	G>A	-0.0699162	1		90	1	0.00555556	1
Novel Loci	ARMC7	17	73125173	rs2291027	A>G	-0.042361	0.636139	0.84 (0.449, 1.557)	89	0.988889	0.342697	0.242177
Novel Loci	ARMC7	17	73125192	rs11869969	G>T	-0.0673983	0.623144	0.37 (0.038, 3.583)	89	0.988889	0.0224719	1
Novel Loci	ZNF24	18	32917022		C>T	0.0799042	0.466667		90	1	0.00555556	1
Novel Loci	ZNF24	18	32917352		G>A	-0.0699162	1		90	1	0.00555556	1
Novel Loci	ZNF24	18	32917644	rs2032729	C>T	-0.170346	0.0276065	0.34 (0.126, 0.885)	90	1	0.133333	0.649251
Novel Loci	ZNF24	18	32919085	rs112261919	G>T	0.0799042	0.466667		90	1	0.00555556	1
Novel Loci	ZNF24	18	32919140		A>G	0.113319	0.216387		90	1	0.0111111	1
Novel Loci	ZNF24	18	32920513	rs147182914	G>A	0.0799042	0.466667		90	1	0.00555556	1
Novel Loci	ZNF24	18	32920649	rs2974908	G>A	-0.027751	0.81753	0.84 (0.336, 2.105)	90	1	0.116667	0.332327
Novel Loci	CCL25	19	8117869	rs11575008	C>T	0.00302282	1	1.02 (0.429, 2.416)	88	0.977778	0.136364	0.000808263
Novel Loci	CCL25	19	8118000	rs960173	A>G	0.139178	0.0996841		90	1	0.0166667	1
Novel Loci	CCL25	19	8118217		A>T	0.0799042	0.466667		90	1	0.00555556	1
Novel Loci	CCL25	19	8121096	rs74959615	G>A	0.0183157	1	1.15 (0.382, 3.411)	83	0.922222	0.0843373	0.00908077
Novel Loci	CCL25	19	8121189	rs77625270	C>T	-0.00286798	1	0.98 (0.316, 3.034)	90	1	0.0722222	1
Novel Loci	CCL25	19	8121360	rs2032887	A>G	0.0347945	0.750438	1.16 (0.622, 2.164)	90	1	0.327778	0.48356
Novel Loci	CCL25	19	8121369	rs1129763	C>T	0.0805823	0.295491	1.8 (0.613, 5.288)	90	1	0.0833333	0.470196
Novel Loci	CCL25	19	8121425	rs113146040	C>A	0.0799042	0.466667		90	1	0.00555556	1
Novel Loci	CCL25	19	8121458	rs11575009	G>A	0.0194038	1	1.16 (0.389, 3.442)	90	1	0.0777778	1
Novel Loci	CCL25	19	8122620	rs34168156	G>C	0.161165	0.0456181		90	1	0.0222222	1
Novel Loci	CCL25	19	8122653	rs75610608	G>A	0.0998406	0.253952	2.98 (0.562, 15.754)	90	1	0.0388889	0.114023
Novel Loci	CCL25	19	8122737	rs2303164	G>A	0.00447679	1	1.02 (0.566, 1.835)	90	1	0.45	0.831191
Novel Loci	CCL25	19	8122767	rs2303165	C>T	0.040617	0.6181	1.32 (0.486, 3.592)	90	1	0.0944444	0.165941
Novel Loci	CCL25	19	8122927	rs2303166	G>A	-0.0013325	1	1 (0.489, 2.024)	84	0.933333	0.238095	4.12192e-05
Novel Loci	CCL25	19	8127075	rs34145389	C>G	-0.00906622	1	0.95 (0.387, 2.317)	90	1	0.122222	0.116909
Novel Loci	CCL25	19	8127079	rs75227795	G>A	0.0799042	0.466667		90	1	0.00555556	1
Novel Loci	CCL25	19	8127331	rs2287936	G>A	0.0262071	0.827014	1.17 (0.494, 2.757)	90	1	0.133333	0.18108
Novel Loci	GMIP	19	19740729	rs880090	G>C	0.116024	0.135254	1.69 (0.872, 3.246)	90	1	0.277778	0.793852
Novel Loci	GMIP	19	19740953		C>T	-0.0699162	1		90	1	0.00555556	1
Novel Loci	GMIP	19	19741070	rs34960556	T>A	0.0521917	0.599272	2.32 (0.207, 26.022)	90	1	0.0166667	1
Novel Loci	GMIP	19	19744452	rs7248200	T>C	-0.00596274	1	0.98 (0.543, 1.758)	90	1	0.455556	0.670284
Novel Loci	GMIP	19	19744593		G>T	0.0799042	0.466667		90	1	0.00555556	1
Novel Loci	GMIP	19	19744692	rs117038725	G>A	-0.0347945	1	0.57 (0.051, 6.36)	90	1	0.0166667	1
Novel Loci	GMIP	19	19744897	rs145958492	G>A	0.00708241	1	1.15 (0.071, 18.588)	90	1	0.0111111	1
Novel Loci	GMIP	19	19744909	rs45521232	C>A	0.0856187	0.340421	3.52 (0.359, 34.487)	90	1	0.0222222	1
Novel Loci	GMIP	19	19744910		G>A	-0.0699162	1		90	1	0.00555556	1
Novel Loci	GMIP	19	19744988	rs140486275	C>T	0.113319	0.216387		90	1	0.0111111	1
Novel Loci	GMIP	19	19745479	rs12003	C>T	0.0124073	1	1.15 (0.226, 5.848)	90	1	0.0333333	1
Novel Loci	GMIP	19	19745765	rs113298491	A>G	0.112938	0.186203	4.75 (0.521, 43.362)	90	1	0.0277778	0.0553925
Novel Loci	GMIP	19	19746013		T>G	0.138261	0.0717482	2.75 (0.912, 8.248)	90	1	0.0888889	1
Novel Loci	GMIP	19	19746129	rs113619686	G>A	0.0856187	0.340421	3.52 (0.359, 34.487)	90	1	0.0222222	0.0334249
Novel Loci	GMIP	19	19746151	rs2304128	G>T	0	1	1 (0.456, 2.195)	90	1	0.166667	0.254511
Novel Loci	GMIP	19	19746214	rs2304129	C>G	0.0208696	0.798951	1.16 (0.415, 3.234)	90	1	0.0888889	1
Novel Loci	GMIP	19	19746447	rs147161315	C>T	0.113436	0.192244	2.82 (0.705, 11.268)	90	1	0.0555556	1
Novel Loci	GMIP	19	19747853	rs116408585	G>A	0.0856187	0.340421	3.52 (0.359, 34.487)	90	1	0.0222222	1
Novel Loci	GMIP	19	19748572	rs56083851	G>A	-0.107693	0.169899	0.56 (0.25, 1.246)	89	0.988889	0.174157	1
Novel Loci	GMIP	19	19748600		G>A	0.0799042	0.466667		90	1	0.00555556	1
Novel Loci	GMIP	19	19748601		C>A	0.0799042	0.466667		90	1	0.00555556	1
Novel Loci	GMIP	19	19748719	rs112689158	T>C	0.0799042	0.466667		90	1	0.00555556	1
Novel Loci	GMIP	19	19748864		C>T	0.0799042	0.466667		90	1	0.00555556	1
Novel Loci	GMIP	19	19749437	rs116191030	G>A	0.0521917	0.599272	2.32 (0.207, 26.022)	90	1	0.0166667	1
Novel Loci	GMIP	19	19750822	rs45458192	C>T	-0.0189395	0.863478	0.92 (0.465, 1.808)	89	0.988889	0.252809	0.257411
Novel Loci	GMIP	19	19752789	rs35122474	G>A	0.113319	0.216387		90	1	0.0111111	1
Novel Loci	GMIP	19	19752791		G>A	0.0799042	0.466667		90	1	0.00555556	1
Novel Loci	GMIP	19	19753203	rs76340310	G>A	0.0856187	0.340421	3.52 (0.359, 34.487)	90	1	0.0222222	1
Novel Loci	GMIP	19	19753292	rs7248885	G>A	-0.0309122	0.756254	0.88 (0.478, 1.619)	90	1	0.361111	1
Novel Loci	GMIP	19	19754149	rs4808975	G>C	0.11574	0.127412	1.71 (0.867, 3.349)	90	1	0.255556	0.784485
Novel Loci	GMIP	19	19754152		C>T	0.0799042	0.466667		90	1	0.00555556	1
Novel Loci	GMIP	19	19754245		G>A	-0.0699162	1		90	1	0.00555556	1
Novel Loci	GMIP	19	19754454		C>T	-0.0991537	0.499441		90	1	0.0111111	0.00558659
Novel Loci	ZNF493	19	21579963	rs148395876	G>T	0.0799042	0.466667		90	1	0.00555556	1
Novel Loci	ZNF493	19	21580012	rs62110379	T>G	0.143713	0.067295	2.04 (0.981, 4.227)	90	1	0.211111	0.752678
Novel Loci	ZNF493	19	21580087		G>C	0.0799042	0.466667		90	1	0.00555556	1
Novel Loci	ZNF493	19	21580144		G>A	-0.0699162	1		90	1	0.00555556	1
Novel Loci	ZNF493	19	21581404	rs11558587	C>T	-0.0699162	1		90	1	0.00555556	1
Novel Loci	ZNF493	19	21587825	rs184424396	A>G	-0.0713104	1		86	0.955556	0.00581395	1
Novel Loci	ZNF493	19	21587906		G>T	-0.0699162	1		90	1	0.00555556	1
Novel Loci	ZNF493	19	21587918	rs7254059	T>G	0.0207921	0.881286	1.09 (0.606, 1.953)	90	1	0.488889	0.672889
Novel Loci	ZNF493	19	21588165	rs2650847	A>G	0.0520621	0.53883	1.24 (0.678, 2.269)	90	1	0.377778	1
Novel Loci	ZNF493	19	21588559	rs202098429	G>A	0.0799042	0.466667		90	1	0.00555556	1
Novel Loci	ZNF493	19	21588692	rs1055753	C>T	0.0207921	0.881286	1.09 (0.606, 1.953)	90	1	0.488889	1
Novel Loci	ZNF493	19	21588705		G>A	0.0187581	0.851539	1.1 (0.526, 2.302)	90	1	0.194444	0.0358868
Novel Loci	ZNF493	19	21588709		T>A	-0.179058	0.0214935	0.3 (0.104, 0.837)	90	1	0.122222	0.348704
Novel Loci	ZNF493	19	21589126	rs6511239	T>C	0.0677631	0.36872	1.32 (0.727, 2.388)	90	1	0.416667	0.136294
Novel Loci	ZNF493	19	21589271	rs117904748	T>A	-0.0729941	1		86	0.955556	0.00581395	1
Novel Loci	ZNF493	19	21605797	rs201549995	T>C	-0.0699162	1		90	1	0.00555556	1
Novel Loci	ZNF493	19	21606038	rs146853560	A>C	0.00708241	1	1.15 (0.071, 18.588)	90	1	0.0111111	1
Novel Loci	ZNF493	19	21606230	rs148183266	A>G	0.00708241	1	1.15 (0.071, 18.588)	90	1	0.0111111	1
Novel Loci	ZNF493	19	21606231	rs142910830	G>T	0.00708241	1	1.15 (0.071, 18.588)	90	1	0.0111111	1
Novel Loci	ZNF493	19	21606390	rs112511886	G>A	-0.0347945	1	0.57 (0.051, 6.36)	90	1	0.0166667	1
Novel Loci	ZNF493	19	21606429	rs4621113	T>G	0.0207921	0.881286	1.09 (0.606, 1.953)	90	1	0.488889	1
Novel Loci	ZNF493	19	21606719	rs10414834	C>G	-0.22209	0.0029453	0.09 (0.011, 0.648)	89	0.988889	0.0730337	0.376086
Novel Loci	ZNF493	19	21606875	rs140067605	C>T	0.139637	0.096046	6.17 (0.706, 53.921)	89	0.988889	0.0337079	1
Novel Loci	ZNF493	19	21606918		A>G	0.0799042	0.466667		90	1	0.00555556	1
Novel Loci	ZNF493	19	21607525	rs201105659	A>G	-0.0780524	0.447108	0.43 (0.081, 2.249)	88	0.977778	0.0397727	1
Novel Loci	ZNF493	19	21607526	rs202237831	A>G	-0.0780524	0.447108	0.43 (0.081, 2.249)	88	0.977778	0.0397727	1
Novel Loci	ZNF493	19	21607793	rs185646052	T>G	0.0799042	0.466667		90	1	0.00555556	1
Novel Loci	ZNF493	19	21607825	rs139042507	C>A	-0.0699162	1		90	1	0.00555556	1
Novel Loci	ZNF493	19	21607913		A>G	-0.0699162	1		90	1	0.00555556	1
Novel Loci	ZNF493	19	21608459		A>T	-0.103968	0.498795		83	0.922222	0.0120482	0.00606061
Novel Loci	ZNF493	19	21608919	rs185870636	G>A	-0.0717778	1		87	0.966667	0.00574713	1
Novel Loci	KLC3	19	45848610	rs12151022	T>A	0.048655	0.587645	1.27 (0.623, 2.577)	90	1	0.216667	0.3463
Novel Loci	KLC3	19	45848946	rs114640964	G>A	-0.0991537	0.499441		90	1	0.0111111	1
Novel Loci	KLC3	19	45848970	rs187762935	G>A	-0.0699162	1		90	1	0.00555556	1
Novel Loci	KLC3	19	45849690	rs12979984	G>C	0.126631	0.132417	1.88 (0.892, 3.943)	87	0.966667	0.206897	0.0444514
Novel Loci	KLC3	19	45849751	rs9749477	C>T	0.0618513	0.465766	1.36 (0.661, 2.776)	90	1	0.211111	0.0615802
Novel Loci	KLC3	19	45849840		G>A	-0.0699162	1		90	1	0.00555556	1
Novel Loci	KLC3	19	45849860		G>A	-0.0699162	1		90	1	0.00555556	1
Novel Loci	KLC3	19	45849909	rs9749618	A>G	0.0216245	0.856607	1.12 (0.547, 2.26)	90	1	0.216667	0.11398
Novel Loci	KLC3	19	45849975	rs201298939	G>T	0.0809353	0.465909		88	0.977778	0.00568182	1
Novel Loci	KLC3	19	45850059		G>T	0.0795129	0.47191		89	0.988889	0.00561798	1
Novel Loci	KLC3	19	45850092		C>A	-0.0151229	1	0.88 (0.227, 3.374)	84	0.933333	0.0535714	0.20213
Novel Loci	KLC3	19	45850096	rs113906887	C>T	-0.0151229	1	0.88 (0.227, 3.374)	84	0.933333	0.0535714	0.20213
Novel Loci	KLC3	19	45850606		A>C	-0.0699162	1		90	1	0.00555556	1
Novel Loci	KLC3	19	45850609		A>C	0.0799042	0.466667		90	1	0.00555556	1
Novel Loci	KLC3	19	45850615		C>A	0.146043	0.0577461	2.13 (0.991, 4.575)	90	1	0.188889	0.03441
Novel Loci	KLC3	19	45850623		C>A	0.126191	0.146919	2.76 (0.818, 9.318)	90	1	0.0722222	1
Novel Loci	KLC3	19	45850679		G>A	-0.0699162	1		90	1	0.00555556	1
Novel Loci	KLC3	19	45850719	rs150382075	G>A	-0.0699162	1		90	1	0.00555556	1
Novel Loci	KLC3	19	45850755		C>T	0.0799042	0.466667		90	1	0.00555556	1
Novel Loci	KLC3	19	45850882	rs73572595	C>T	-0.0615248	0.629084	0.41 (0.042, 3.97)	85	0.944444	0.0235294	1
Novel Loci	KLC3	19	45851320		G>A	0.00708241	1	1.15 (0.071, 18.588)	90	1	0.0111111	1
Novel Loci	KLC3	19	45851455		C>T	0.0799042	0.466667		90	1	0.00555556	1
Novel Loci	KLC3	19	45851969		C>T	-0.0699162	1		90	1	0.00555556	1
Novel Loci	KLC3	19	45852133	rs151124589	G>A	0.0799042	0.466667		90	1	0.00555556	1
Novel Loci	KLC3	19	45852778	rs200273694	G>A	-0.0699162	1		90	1	0.00555556	1
Novel Loci	KLC3	19	45852794	rs199939662	C>T	0.00708241	1	1.15 (0.071, 18.588)	90	1	0.0111111	1
Novel Loci	KLC3	19	45852839	rs142340003	G>A	-0.0699162	1		90	1	0.00555556	1
Novel Loci	KLC3	19	45852852	rs146271778	A>C	-0.0699162	1		90	1	0.00555556	1
Novel Loci	KLC3	19	45852947		G>A	0.0799042	0.466667		90	1	0.00555556	1
Novel Loci	KLC3	19	45852962	rs116630936	G>T	0.0799042	0.466667		90	1	0.00555556	1
Novel Loci	KLC3	19	45853517		C>T	-0.0699162	1		90	1	0.00555556	1
Novel Loci	KLC3	19	45853536	rs114207479	G>A	-0.0699162	1		90	1	0.00555556	1
Novel Loci	KLC3	19	45853846		G>A	0.00708241	1	1.15 (0.071, 18.588)	90	1	0.0111111	1
Novel Loci	KLC3	19	45854023	rs3916900	C>T	0.00708241	1	1.15 (0.071, 18.588)	90	1	0.0111111	1
Novel Loci	KLC3	19	45854065		A>C	0.0856187	0.340421	3.52 (0.359, 34.487)	90	1	0.0222222	1
Novel Loci	KLC3	19	45854071		A>C	-0.0153601	1	0.86 (0.186, 3.921)	90	1	0.0388889	1
Novel Loci	KLC3	19	45854072		C>G	0.00708241	1	1.15 (0.071, 18.588)	90	1	0.0111111	1
Novel Loci	KLC3	19	45854238	rs201645628	C>T	-0.0699162	1		90	1	0.00555556	1
Novel Loci	KLC3	19	45854330	rs3916898	A>C	-0.00619864	1	0.95 (0.279, 3.231)	90	1	0.0611111	1
Novel Loci	KLC3	19	45854351	rs184083004	C>T	0.00708241	1	1.15 (0.071, 18.588)	90	1	0.0111111	1
Novel Loci	KLC3	19	45854361	rs3916897	G>T	-0.0699162	1		90	1	0.00555556	1
Novel Loci	KLC3	19	45854363	rs3916896	G>A	-0.158114	0.0617901		90	1	0.0277778	1
Novel Loci	KLC3	19	45854413		A>C	0.0799042	0.466667		90	1	0.00555556	1
Novel Loci	KLC3	19	45854452	rs3916894	T>G	-0.0699162	1		90	1	0.00555556	1
Novel Loci	KLC3	19	45854456	rs3916893	T>C	-0.0699162	1		90	1	0.00555556	1
Novel Loci	KLC3	19	45854585		C>T	0.0799042	0.466667		90	1	0.00555556	1
Novel Loci	KLC3	19	45854671		C>T	-0.0699162	1		90	1	0.00555556	1
Novel Loci	KLC3	19	45854715	rs142103003	C>T	0.00708241	1	1.15 (0.071, 18.588)	90	1	0.0111111	1
Novel Loci	KLC3	19	45854716	rs3916891	C>G	0.113319	0.216387		90	1	0.0111111	1
Novel Loci	GCAT	22	38205894	rs2285177	T>C	-0.0257172	0.863183	0.89 (0.451, 1.749)	90	1	0.25	0.409515
Novel Loci	GCAT	22	38205989	rs2285178	T>C	-0.0257172	0.863183	0.89 (0.451, 1.749)	90	1	0.25	0.409515
Novel Loci	GCAT	22	38209032		G>T	0.00708241	1	1.15 (0.071, 18.588)	90	1	0.0111111	1
Novel Loci	GCAT	22	38209117	rs139171271	C>A	-0.0699162	1		90	1	0.00555556	1
Novel Loci	GCAT	22	38209304	rs143093958	C>T	-0.0699162	1		90	1	0.00555556	1
Novel Loci	GCAT	22	38209369		G>A	0.00708241	1	1.15 (0.071, 18.588)	90	1	0.0111111	1
Novel Loci	GCAT	22	38209586	rs61737836	C>T	-0.0347945	1	0.57 (0.051, 6.36)	90	1	0.0166667	1
Novel Loci	GCAT	22	38209649	rs73883934	C>T	-0.0225877	1	0.76 (0.124, 4.638)	90	1	0.0277778	1
Novel Loci	GCAT	22	38209650	rs56265312	G>A	-0.130561	0.123533	0.19 (0.022, 1.533)	90	1	0.0388889	1
Novel Loci	GCAT	22	38211063	rs116766332	A>C	0.00708241	1	1.15 (0.071, 18.588)	90	1	0.0111111	1
Novel Loci	GCAT	22	38211281	rs150003624	C>G	0.0799042	0.466667		90	1	0.00555556	1
Novel Loci	GCAT	22	38211368	rs113225539	T>G	-0.0153601	1	0.86 (0.186, 3.921)	90	1	0.0388889	1
Novel Loci	GCAT	22	38211711	rs141417797	C>T	-0.0699162	1		90	1	0.00555556	1
Novel Loci	GCAT	22	38211728	rs34340481	A>G	-0.145668	0.0637687	0.24 (0.05, 1.124)	90	1	0.0611111	1
Novel Loci	GCAT	22	38211954	rs2285179	A>G	-0.197829	0.0101614	0.45 (0.244, 0.822)	87	0.966667	0.471264	0.00489626
Novel Loci	GCAT	22	38212068	rs739269	T>C	-0.0382117	0.717165	0.84 (0.407, 1.698)	89	0.988889	0.219101	0.00508048
Novel Loci	GCAT	22	38212254	rs139037895	G>A	-0.0699162	1		90	1	0.00555556	1
Novel Loci	GCAT	22	38212289	rs35749384	C>T	-0.0699162	1		90	1	0.00555556	1
Novel Loci	GCAT	22	38212290		G>A	-0.0699162	1		90	1	0.00555556	1
Novel Loci	GCAT	22	38212388	rs73883935	C>G	0.00708241	1	1.15 (0.071, 18.588)	90	1	0.0111111	1
Novel Loci	GCAT	22	38212551	rs144401614	G>A	0.0799042	0.466667		90	1	0.00555556	1
Novel Loci	GCAT	22	38212762	rs13911	G>A	-0.049015	0.610323	0.8 (0.409, 1.563)	90	1	0.261111	0.593346
Novel Loci	GCAT	22	38212825	rs191527955	A>G	0.0799042	0.466667		90	1	0.00555556	1
A priori Candidate Gene	BCL2L11	2	111881810	rs72948328	C>T	-0.145059	0.0677105	0.39 (0.144, 1.034)	90	1	0.122222	0.348704
A priori Candidate Gene	BCL2L11	2	111886198		T>A	-0.0125483	1	0.9 (0.232, 3.442)	87	0.966667	0.0517241	1
A priori Candidate Gene	BCL2L11	2	111886199		A>T	0.059356	0.578458	1.55 (0.515, 4.671)	87	0.966667	0.0804598	1
A priori Candidate Gene	BCL2L11	2	111886246	rs79700824	G>A	-0.0991537	0.499441		90	1	0.0111111	1
A priori Candidate Gene	BCL2L11	2	111886332	rs13429049	C>T	-0.0161551	0.84236	0.92 (0.412, 2.035)	90	1	0.161111	1
A priori Candidate Gene	BCL2L11	2	111887274		C>T	0.120767	0.203165		84	0.933333	0.0119048	0.00598802
A priori Candidate Gene	BCL2L11	2	111887524	rs116179003	C>G	0.0799042	0.466667		90	1	0.00555556	1
A priori Candidate Gene	BCL2L11	2	111887672	rs116162743	G>T	-0.0654731	0.624176	0.38 (0.039, 3.661)	90	1	0.0222222	1
A priori Candidate Gene	BCL2L11	2	111887686		C>T	0.0194038	1	1.16 (0.389, 3.442)	90	1	0.0777778	1
A priori Candidate Gene	BCL2L11	2	111887688	rs187324134	T>C	-0.0654731	0.624176	0.38 (0.039, 3.661)	90	1	0.0222222	1
A priori Candidate Gene	BCL2L11	2	111887702		G>T	0.0856187	0.340421	3.52 (0.359, 34.487)	90	1	0.0222222	1
A priori Candidate Gene	BCL2L11	2	111887703	rs4849417	T>A	-0.141933	0.0712726	0.57 (0.309, 1.02)	90	1	0.444444	0.199632
A priori Candidate Gene	BCL2L11	2	111887754	rs113135335	T>G	0.0386098	0.75773	1.38 (0.404, 4.682)	87	0.966667	0.0632184	0.0307549
A priori Candidate Gene	BCL2L11	2	111899726	rs1975369	A>T	-0.129641	0.107407	0.27 (0.056, 1.301)	90	1	0.0555556	0.018763
A priori Candidate Gene	BCL2L11	2	111899881	rs3761706	G>A	-0.126207	0.133952	0.41 (0.138, 1.186)	90	1	0.1	1
A priori Candidate Gene	BCL2L11	2	111899886	rs201667919	G>T	-0.0396268	0.725403	0.68 (0.157, 2.91)	90	1	0.0444444	1
A priori Candidate Gene	BCL2L11	2	111899945	rs114223633	A>T	0.0799042	0.466667		90	1	0.00555556	1
A priori Candidate Gene	BCL2L11	2	111900008	rs188068366	A>C	-0.0699162	1		90	1	0.00555556	1
A priori Candidate Gene	BCL2L11	2	111900057	rs141997369	A>C	-0.12583	0.247273		88	0.977778	0.0170455	0.0171429
A priori Candidate Gene	BCL2L11	2	111902027	rs116081708	G>A	-0.0654731	0.624176	0.38 (0.039, 3.661)	90	1	0.0222222	1
A priori Candidate Gene	BCL2L11	2	111902041	rs115636317	C>T	-0.0654731	0.624176	0.38 (0.039, 3.661)	90	1	0.0222222	1
A priori Candidate Gene	BCL2L11	2	111902124	rs114702002	G>A	0.00708241	1	1.15 (0.071, 18.588)	90	1	0.0111111	1
A priori Candidate Gene	BCL2L11	2	111902297	rs56866966	A>T	-0.0964304	0.284192	0.36 (0.071, 1.823)	89	0.988889	0.0449438	0.00662325
A priori Candidate Gene	BCL2L11	2	111907691	rs724710	C>T	0.0970559	0.216708	1.5 (0.815, 2.755)	90	1	0.366667	0.372604
A priori Candidate Gene	BCL2L11	2	111907788	rs41309782	A>G	-0.111666	0.217196	0.22 (0.026, 1.916)	90	1	0.0333333	1
A priori Candidate Gene	BCL2L11	2	111907916	rs41309784	T>C	-0.0654731	0.624176	0.38 (0.039, 3.661)	90	1	0.0222222	1
A priori Candidate Gene	BCL2L11	2	111909247	rs3789068	A>G	0.0249971	0.755454	1.12 (0.601, 2.057)	90	1	0.344444	0.00447798
A priori Candidate Gene	BCL2L11	2	111909312	rs80079618	G>A	-0.0654731	0.624176	0.38 (0.039, 3.661)	90	1	0.0222222	1
A priori Candidate Gene	BCL2L11	2	111909352	rs149354866	A>T	0.0799042	0.466667		90	1	0.00555556	1
A priori Candidate Gene	BCL2L11	2	111909417	rs114858291	T>C	0.00708241	1	1.15 (0.071, 18.588)	90	1	0.0111111	1
A priori Candidate Gene	BCL2L11	2	111909525	rs79345251	C>T	-0.0225877	1	0.76 (0.124, 4.638)	90	1	0.0277778	0.0553925
A priori Candidate Gene	BCL2L11	2	111909610	rs79493742	A>G	0.0345568	0.759685	1.32 (0.386, 4.501)	81	0.9	0.0679012	2.73749e-05
A priori Candidate Gene	BCL2L11	2	111911535	rs114328646	T>C	-0.034998	1	0.57 (0.051, 6.381)	88	0.977778	0.0170455	0.0171429
A priori Candidate Gene	BCL2L11	2	111918963	rs79614543	G>A	-0.0699162	1		90	1	0.00555556	1
A priori Candidate Gene	BCL2L11	2	111918994	rs76245002	A>G	-0.111666	0.217196	0.22 (0.026, 1.916)	90	1	0.0333333	1
A priori Candidate Gene	BCL2L11	2	111921820	rs200016050	C>T	-0.0699162	1		90	1	0.00555556	1
A priori Candidate Gene	BCL2L11	2	111921835	rs73954977	A>G	-0.111666	0.217196	0.22 (0.026, 1.916)	90	1	0.0333333	1
A priori Candidate Gene	BCL2L11	2	111921887	rs7595612	G>A	-0.0903508	0.373626	0.28 (0.031, 2.53)	90	1	0.0277778	1
A priori Candidate Gene	BCL2L11	2	111921940	rs114776970	T>G	-0.0991537	0.499441		90	1	0.0111111	1
A priori Candidate Gene	BCL2L11	2	111922033	rs115158848	G>A	-0.116024	0.230274		81	0.9	0.0123457	0.00621118
A priori Candidate Gene	CCR5	3	46414281	rs3176763	G>T	-0.0148478	1	0.91 (0.34, 2.412)	90	1	0.1	0.00384943
A priori Candidate Gene	CCR5	3	46414282	rs41352147	G>A	0.0799042	0.466667		90	1	0.00555556	1
A priori Candidate Gene	CCR5	3	46414376		T>G	-0.0699162	1		90	1	0.00555556	1
A priori Candidate Gene	CCR5	3	46414557	rs1799863	T>A	0.0451754	0.66546	1.75 (0.284, 10.677)	90	1	0.0277778	0.00047344
A priori Candidate Gene	CCR5	3	46414580	rs142829420	A>T	-0.0699162	1		90	1	0.00555556	1
A priori Candidate Gene	CCR5	3	46414696	rs1800560	T>A	-0.0699162	1		90	1	0.00555556	1
A priori Candidate Gene	CCR5	3	46414712	rs138174483	C>T	-0.0699162	1		90	1	0.00555556	1
A priori Candidate Gene	CCR5	3	46415066	rs146972949	C>T	-0.0699162	1		90	1	0.00555556	1
A priori Candidate Gene	CCR5	3	46415349		G>A	-0.0699162	1		90	1	0.00555556	1
A priori Candidate Gene	CCR5	3	46415397	rs1800944	C>T	-0.0699162	1		90	1	0.00555556	1
A priori Candidate Gene	CCR5	3	46415409	rs1800945	A>T	0.0799042	0.466667		90	1	0.00555556	1
A priori Candidate Gene	TNFSF10	3	172224075	rs1131535	T>C	0.00447679	1	1.02 (0.566, 1.835)	90	1	0.45	0.522336
A priori Candidate Gene	TNFSF10	3	172224303	rs1131532	G>A	-0.125073	0.125457	0.56 (0.282, 1.108)	90	1	0.261111	0.593346
A priori Candidate Gene	TNFSF10	3	172224726	rs9865753	G>C	-0.1477	0.0690688	0.16 (0.019, 1.272)	90	1	0.0444444	1
A priori Candidate Gene	TNFSF10	3	172224771	rs17848019	A>T	-0.0435151	0.650791	0.84 (0.464, 1.517)	90	1	0.427778	7.86874e-05
A priori Candidate Gene	TNFSF10	3	172227199	rs3815496	T>C	-0.0967387	0.240445	0.65 (0.33, 1.256)	90	1	0.272222	0.795635
A priori Candidate Gene	TNFSF10	3	172227272	rs9852651	C>T	-0.115423	0.174815	0.31 (0.062, 1.502)	89	0.988889	0.0505618	0.000232039
A priori Candidate Gene	TNFSF10	3	172232614		C>G	-0.0699162	1		90	1	0.00555556	1
A priori Candidate Gene	TNFSF10	3	172232780	rs16845759	G>T	-0.0496292	0.686488	0.57 (0.101, 3.144)	90	1	0.0333333	1
A priori Candidate Gene	TNFSF10	3	172232905	rs142770957	G>A	-0.0699162	1		90	1	0.00555556	1
A priori Candidate Gene	TNFSF10	3	172236440	rs231983	T>G	-0.190064	0.0116643	0.47 (0.255, 0.84)	90	1	0.494444	0.526691
A priori Candidate Gene	TNFSF10	3	172240038		C>T	0.113319	0.216387		90	1	0.0111111	1
A priori Candidate Gene	TNFSF10	3	172240196	rs183554368	A>C	0.0799042	0.466667		90	1	0.00555556	1
A priori Candidate Gene	TNFSF10	3	172240215	rs1823227	T>G	-0.0236624	0.865144	0.9 (0.461, 1.751)	90	1	0.261111	0.784026
A priori Candidate Gene	TNFSF10	3	172240311	rs3136587	A>G	-0.0536673	0.522453	0.73 (0.309, 1.725)	90	1	0.138889	0.204239
A priori Candidate Gene	TNFSF10	3	172240334	rs6784241	G>C	0.0799042	0.466667		90	1	0.00555556	1
A priori Candidate Gene	TNFSF10	3	172240999	rs2270418	T>G	-0.0818337	0.3137	0.64 (0.282, 1.439)	89	0.988889	0.162921	0.233801
A priori Candidate Gene	TNFSF10	3	172241078	rs6763816	C>T	0.0799042	0.466667		90	1	0.00555556	1
A priori Candidate Gene	IL15	4	142625835		T>C	0.0799042	0.466667		90	1	0.00555556	1
A priori Candidate Gene	IL15	4	142640372	rs41258494	C>T	0.00708241	1	1.15 (0.071, 18.588)	90	1	0.0111111	1
A priori Candidate Gene	IL15	4	142640462	rs55650894	T>C	-0.0345057	0.752451	0.87 (0.465, 1.606)	90	1	0.338889	1
A priori Candidate Gene	IL15	4	142640463	rs1493012	T>C	-0.0345057	0.752451	0.87 (0.465, 1.606)	90	1	0.338889	1
A priori Candidate Gene	IL15	4	142640538	rs2254514	C>T	-0.018712	0.837148	0.9 (0.396, 2.05)	90	1	0.15	0.682175
A priori Candidate Gene	IL15	4	142640604	rs114965899	C>T	-0.0991537	0.499441		90	1	0.0111111	1
A priori Candidate Gene	IL15	4	142640637	rs2857261	G>A	-0.0786984	0.300283	0.73 (0.406, 1.312)	90	1	0.494444	0.676514
A priori Candidate Gene	IL15	4	142640701	rs9282741	C>T	0.0417194	0.7353	1.47 (0.379, 5.634)	88	0.977778	0.0511364	0.193471
A priori Candidate Gene	IL15	4	142641966	rs112688716	A>G	0.0549865	0.594773	2.39 (0.213, 26.798)	87	0.966667	0.0172414	0.017341
A priori Candidate Gene	IL15	4	142642376	rs17007584	T>C	0.0144098	1	1.15 (0.279, 4.748)	90	1	0.0444444	1
A priori Candidate Gene	IL15	4	142642434		C>T	0.0799042	0.466667		90	1	0.00555556	1
A priori Candidate Gene	IL15	4	142642861	rs184864128	G>A	0.00841035	1	1.18 (0.073, 19.051)	89	0.988889	0.011236	1
A priori Candidate Gene	IL15	4	142649163	rs191753595	C>G	-0.0699162	1		90	1	0.00555556	1
A priori Candidate Gene	IL15	4	142651108	rs116501276	C>T	0.113319	0.216387		90	1	0.0111111	1
A priori Candidate Gene	IL15	4	142651159	rs12510030	C>T	-0.0714286	0.370963	0.75 (0.417, 1.352)	90	1	0.466667	0.835264
A priori Candidate Gene	IL15	4	142651265	rs17007610	C>T	-0.0714286	0.370963	0.75 (0.417, 1.352)	90	1	0.466667	0.835264
A priori Candidate Gene	IL15	4	142654038	rs200486307	A>G	0.0521917	0.599272	2.32 (0.207, 26.022)	90	1	0.0166667	1
A priori Candidate Gene	IL15	4	142654084	rs10519613	C>A	-0.137587	0.0797186	0.43 (0.166, 1.076)	90	1	0.133333	0.00702225
A priori Candidate Gene	IL7R	5	35857177	rs1353252	C>G	-0.102727	0.210313	0.65 (0.348, 1.204)	90	1	0.35	0.486479
A priori Candidate Gene	IL7R	5	35857207	rs1353251	C>T	-0.158436	0.0368514	0.47 (0.225, 0.95)	90	1	0.238889	1
A priori Candidate Gene	IL7R	5	35857235	rs1494561	G>C	-0.102727	0.210313	0.65 (0.348, 1.204)	90	1	0.35	0.486479
A priori Candidate Gene	IL7R	5	35857262	rs1353250	G>A	-0.113217	0.160294	0.62 (0.334, 1.152)	90	1	0.355556	0.647319
A priori Candidate Gene	IL7R	5	35861003	rs11567704	C>T	-0.0699162	1		90	1	0.00555556	1
A priori Candidate Gene	IL7R	5	35861068	rs1494558	C>T	-0.175129	0.0218761	0.49 (0.26, 0.89)	90	1	0.388889	0.656679
A priori Candidate Gene	IL7R	5	35861152	rs11567705	C>G	0.10539	0.187464	1.7 (0.805, 3.588)	88	0.977778	0.198864	0.316322
A priori Candidate Gene	IL7R	5	35861159	rs969128	A>G	0.0982477	0.219508	1.93 (0.71, 5.225)	88	0.977778	0.102273	0.0396529
A priori Candidate Gene	IL7R	5	35867299		C>T	0.0799042	0.466667		90	1	0.00555556	1
A priori Candidate Gene	IL7R	5	35867343	rs73750058	T>C	0.139178	0.0996841		90	1	0.0166667	1
A priori Candidate Gene	IL7R	5	35867525	rs11567735	A>C	0.00708241	1	1.15 (0.071, 18.588)	90	1	0.0111111	1
A priori Candidate Gene	IL7R	5	35867559	rs145407742	A>T	0.0799042	0.466667		90	1	0.00555556	1
A priori Candidate Gene	IL7R	5	35871121		G>T	0.0795129	0.47191		89	0.988889	0.00561798	1
A priori Candidate Gene	IL7R	5	35871190	rs1494555	A>G	-0.100465	0.21393	0.66 (0.354, 1.214)	90	1	0.361111	0.499522
A priori Candidate Gene	IL7R	5	35871273	rs2228141	C>T	0.0236228	0.814634	1.17 (0.459, 2.946)	90	1	0.111111	1
A priori Candidate Gene	IL7R	5	35873568	rs11567763	A>C	0.0422403	0.706758	1.55 (0.337, 7.134)	90	1	0.0388889	1
A priori Candidate Gene	IL7R	5	35873605	rs11567764	G>A	-0.173702	0.030709		90	1	0.0333333	1
A priori Candidate Gene	IL7R	5	35873635	rs201431556	G>A	0.0799042	0.466667		90	1	0.00555556	1
A priori Candidate Gene	IL7R	5	35873872	rs1494554	T>G	0	1	1 (0.509, 1.967)	90	1	0.25	0.256605
A priori Candidate Gene	IL7R	5	35874551	rs201084372	G>A	0.0809353	0.465909		88	0.977778	0.00568182	1
A priori Candidate Gene	IL7R	5	35874575	rs6897932	C>T	0.0908087	0.288522	1.68 (0.725, 3.893)	90	1	0.144444	0.0796522
A priori Candidate Gene	IL7R	5	35874622	rs147153824	G>A	0.00708241	1	1.15 (0.071, 18.588)	90	1	0.0111111	1
A priori Candidate Gene	IL7R	5	35875510	rs147538607	C>G	0.0799042	0.466667		90	1	0.00555556	1
A priori Candidate Gene	IL7R	5	35875544		T>G	0.0799042	0.466667		90	1	0.00555556	1
A priori Candidate Gene	IL7R	5	35875547		G>C	0.0799042	0.466667		90	1	0.00555556	1
A priori Candidate Gene	IL7R	5	35875593	rs987106	A>T	0.185885	0.0165522	2.13 (1.172, 3.861)	90	1	0.472222	0.055763
A priori Candidate Gene	IL7R	5	35875954	rs7704710	C>A	-0.141019	0.124157		90	1	0.0222222	1
A priori Candidate Gene	IL7R	5	35876251	rs41270321	A>C	0.0799042	0.466667		90	1	0.00555556	1
A priori Candidate Gene	IL7R	5	35876274	rs3194051	A>G	0.0533731	0.505244	1.28 (0.659, 2.454)	90	1	0.272222	1
A priori Candidate Gene	IL7R	5	35876449	rs2229232	C>T	-0.0699162	1		90	1	0.00555556	1
A priori Candidate Gene	IL7R	5	35876524	rs148931962	C>G	0.0799042	0.466667		90	1	0.00555556	1
A priori Candidate Gene	IL7R	5	35876630	rs145513117	A>G	-0.0699162	1		90	1	0.00555556	1
A priori Candidate Gene	TNF	6	31543605	rs2228088	G>T	0.113319	0.216387		90	1	0.0111111	1
A priori Candidate Gene	TNF	6	31543758	rs3093661	G>A	0.0684464	0.475894	1.97 (0.455, 8.47)	90	1	0.0444444	1
A priori Candidate Gene	TNF	6	31543825	rs4645839	A>T	0.00969831	1	1.2 (0.074, 19.39)	81	0.9	0.0123457	1
A priori Candidate Gene	TNF	6	31544189	rs3093662	A>G	0.0402911	0.60189	1.34 (0.464, 3.862)	90	1	0.0833333	0.470196
A priori Candidate Gene	TNF	6	31544642	rs3093664	A>G	0.0402911	0.60189	1.34 (0.464, 3.862)	90	1	0.0833333	0.470196
A priori Candidate Gene	TNF	6	31545391	rs3093665	A>C	-0.0496292	0.686488	0.57 (0.101, 3.144)	90	1	0.0333333	1
A priori Candidate Gene	TNF	6	31545733	rs3093666	C>T	-0.0925985	0.371907	0.28 (0.03, 2.475)	89	0.988889	0.0280899	0.000484262
A priori Candidate Gene	IL7	8	79645762	rs188091954	A>G	-0.0699162	1		90	1	0.00555556	1
A priori Candidate Gene	IL7	8	79651973	rs114272359	G>A	-0.101804	0.498771		87	0.966667	0.0114943	1
A priori Candidate Gene	IL7	8	79652134	rs11777205	G>A	-0.0153601	1	0.86 (0.186, 3.921)	90	1	0.0388889	1
A priori Candidate Gene	IL7	8	79652141		T>C	-0.0699162	1		90	1	0.00555556	1
A priori Candidate Gene	IL7	8	79652187	rs140678093	G>A	-0.0699162	1		90	1	0.00555556	1
A priori Candidate Gene	IL7	8	79659182	rs16906062	T>A	-0.131817	0.103127	0.42 (0.154, 1.126)	90	1	0.116667	0.332327
A priori Candidate Gene	IL7	8	79659205		C>G	0.0799042	0.466667		90	1	0.00555556	1
A priori Candidate Gene	IL7	8	79659423		C>T	0.120853	0.148277	1.97 (0.861, 4.467)	90	1	0.155556	0.116271
A priori Candidate Gene	IL7	8	79710580	rs78020883	C>T	0.159619	0.0510473	7.35 (0.866, 62.319)	88	0.977778	0.0397727	0.116552
A priori Candidate Gene	IL7	8	79717337	rs117554445	A>C	-0.0334493	1	0.59 (0.052, 6.518)	89	0.988889	0.0168539	1
A priori Candidate Gene	IL15RA	10	5994479		A>T	0.11667	0.224675		82	0.911111	0.0121951	1
A priori Candidate Gene	IL15RA	10	5994994		C>T	-0.0699162	1		90	1	0.00555556	1
A priori Candidate Gene	IL15RA	10	5995052	rs2229135	C>T	-0.118114	0.153891	0.46 (0.165, 1.232)	90	1	0.111111	1
A priori Candidate Gene	IL15RA	10	5995147	rs141171117	C>T	-0.0699162	1		90	1	0.00555556	1
A priori Candidate Gene	IL15RA	10	5995399	rs115901599	C>T	0.0799042	0.466667		90	1	0.00555556	1
A priori Candidate Gene	IL15RA	10	5995458	rs8177742	A>G	0.03742	0.774622	1.34 (0.43, 4.138)	89	0.988889	0.0730337	0.376086
A priori Candidate Gene	IL15RA	10	5995492	rs8177741	T>G	0.0441135	0.756074	1.43 (0.417, 4.862)	82	0.911111	0.0670732	0.0015821
A priori Candidate Gene	IL15RA	10	5998267	rs3136629	C>T	-0.0152333	1	0.86 (0.186, 3.935)	88	0.977778	0.0397727	0.116552
A priori Candidate Gene	IL15RA	10	5998270	rs3136628	G>A	0.0636749	0.550947	1.67 (0.507, 5.451)	88	0.977778	0.0681818	0.330711
A priori Candidate Gene	IL15RA	10	5998285	rs3136627	G>A	-0.162485	0.0358765	0.52 (0.284, 0.939)	90	1	0.455556	0.200862
A priori Candidate Gene	IL15RA	10	5998389	rs8177718	C>G	0.0521917	0.599272	2.32 (0.207, 26.022)	90	1	0.0166667	1
A priori Candidate Gene	IL15RA	10	5998436	rs150111327	C>T	-0.0699162	1		90	1	0.00555556	1
A priori Candidate Gene	IL15RA	10	6000259	rs17320853	T>C	-0.00422366	1	0.98 (0.425, 2.247)	90	1	0.144444	0.0162595
A priori Candidate Gene	IL15RA	10	6001673	rs8177784	G>A	-0.0991537	0.499441		90	1	0.0111111	1
A priori Candidate Gene	IL15RA	10	6001696	rs3136618	T>C	0.0809007	0.294743	1.39 (0.768, 2.509)	90	1	0.433333	0.39251
A priori Candidate Gene	IL15RA	10	6001853	rs41290327	G>A	0.0521917	0.599272	2.32 (0.207, 26.022)	90	1	0.0166667	1
A priori Candidate Gene	IL15RA	10	6002014	rs7918460	G>T	0.00542651	1	1.11 (0.068, 17.954)	82	0.911111	0.0121951	1
A priori Candidate Gene	IL15RA	10	6002260	rs188454420	C>T	0.0799042	0.466667		90	1	0.00555556	1
A priori Candidate Gene	IL15RA	10	6002261	rs139504126	G>A	-0.0699162	1		90	1	0.00555556	1
A priori Candidate Gene	IL15RA	10	6002311	rs200421266	G>A	-0.0699162	1		90	1	0.00555556	1
A priori Candidate Gene	IL15RA	10	6002368	rs2228059	G>T	0.0451754	0.549089	1.21 (0.664, 2.177)	90	1	0.416667	0.287706
A priori Candidate Gene	IL15RA	10	6005674	rs3136614	A>G	0.0594023	0.537012	1.39 (0.619, 3.116)	90	1	0.155556	1
A priori Candidate Gene	IL15RA	10	6005683	rs41309774	C>T	-0.0903508	0.373626	0.28 (0.031, 2.53)	90	1	0.0277778	1
A priori Candidate Gene	IL15RA	10	6005727	rs143591030	T>C	0.0799042	0.466667		90	1	0.00555556	1
A priori Candidate Gene	IL15RA	10	6007982	rs8177686	C>A	-0.09787	0.501299		88	0.977778	0.0113636	1
A priori Candidate Gene	IL15RA	10	6008030	rs3181148	C>T	-0.0359011	0.675614	0.82 (0.352, 1.885)	90	1	0.144444	0.684137
A priori Candidate Gene	IL15RA	10	6008154	rs3181147	C>T	-0.0699162	1		90	1	0.00555556	1
A priori Candidate Gene	IL15RA	10	6008172	rs2296139	C>T	-0.018712	0.837148	0.9 (0.396, 2.05)	90	1	0.15	1
A priori Candidate Gene	IL15RA	10	6008251	rs149532559	T>C	-0.0699162	1		90	1	0.00555556	1
A priori Candidate Gene	IL15RA	10	6008296	rs145592448	G>A	-0.0699162	1		90	1	0.00555556	1
A priori Candidate Gene	IL15RA	10	6008377	rs79372469	G>A	0.00708241	1	1.15 (0.071, 18.588)	90	1	0.0111111	1
